# Supplementary material for: The NAC Protein from Tamarix hispida, ThNAC7, Confers Salt and Osmotic Stress Tolerance by Increasing Reactive Oxygen Species Scavenging Capability
Source: Plants (Basel). 2019 Jul 12;8(7):221. doi: 10.3390/plants8070221 (PMC6681344; doi:10.3390/plants8070221)
Supplement: Supplementary file 1 [file plants-08-00221-s001.zip]

Archive with 19 entries (16 files):
- Supplementary Files/
- Supplementary Files/Supplementary Figures/
- Supplementary Files/Supplementary Figures/Figure S1.tif
- Supplementary Files/Supplementary Figures/Figure S10.tif
- Supplementary Files/Supplementary Figures/Figure S2.tif
- Supplementary Files/Supplementary Figures/Figure S3.tif
- Supplementary Files/Supplementary Figures/Figure S4.tif
- Supplementary Files/Supplementary Figures/Figure S5.tif
- Supplementary Files/Supplementary Figures/Figure S6.tif
- Supplementary Files/Supplementary Figures/Figure S7.tif
- Supplementary Files/Supplementary Figures/Figure S8.tif
- Supplementary Files/Supplementary Figures/Figure S9.tif
- Supplementary Files/Supplementary Tables/
- Supplementary Files/Supplementary Tables/Table S1.docx
- Supplementary Files/Supplementary Tables/Table S2.docx
- Supplementary Files/Supplementary Tables/Table S3.docx
- Supplementary Files/Supplementary Tables/Table S4.xlsx
- Supplementary Files/Supplementary Tables/Table S5.xlsx
- Supplementary Files/Supplementary Tables/Table S6.docx
