# Supplementary material for: The NAC Protein from Tamarix hispida, ThNAC7, Confers Salt and Osmotic Stress Tolerance by Increasing Reactive Oxygen Species Scavenging Capability
Source: Plants (Basel). 2019 Jul 12;8(7):221. doi: 10.3390/plants8070221 (PMC6681344; doi:10.3390/plants8070221)
Supplement: Supplementary file 1 [file plants-08-00221-s001.zip › Supplementary Files/Supplementary Tables/Table S4.xlsx]

## Sheet: Sheet1
#ID	FDR	log2FC	regulated	nr_annotation
Arabidopsis_thaliana_newGene_235	1.76e-06	4.40467	up	predicted protein [Arabidopsis lyrata subsp. lyrata]
AT1G15825	1.45e-05	3.169	up	hydroxyproline-rich glycoprotein family protein [Arabidopsis thaliana]
AT1G62510	1.31e-13	2.97029	up	bifunctional inhibitor/lipid-transfer protein/seed storage 2S albumin-like protein [Arabidopsis thaliana]
Arabidopsis_thaliana_newGene_37	0.000278	2.95987	up	Contains similarity to a CG8214 protein product gi|7303044 from Drosophila melanogaster gb|AE003809 [Arabidopsis thaliana]
AT3G27690	4.64e-68	2.91008	up	photosystem II light harvesting complex protein 2.3 [Arabidopsis thaliana]
AT5G45820	4.11e-27	2.69574	up	CBL-interacting serine/threonine-protein kinase 20 [Arabidopsis thaliana]
AT1G77960	1.39e-11	2.62257	up	uncharacterized protein [Arabidopsis thaliana]
AT1G29920	1.54e-41	2.57021	up	chlorophyll A/B binding protein 3 [Arabidopsis thaliana]
AT2G34430	2.64e-41	2.43244	up	light-harvesting chlorophyll protein complex II subunit B1 [Arabidopsis thaliana]
AT2G05070	1.32e-38	2.34947	up	photosystem II light harvesting complex protein 2.2 [Arabidopsis thaliana]
AT5G54270	2.45e-34	2.19536	up	light-harvesting chlorophyll B-binding protein 3 [Arabidopsis thaliana]
AT1G29910	3.61e-34	2.19526	up	chlorophyll A/B binding protein 3 [Arabidopsis thaliana]
AT3G02380	5.52e-47	2.17446	up	zinc finger protein CONSTANS-LIKE 2 [Arabidopsis thaliana]
AT3G55240	1.31e-25	2.1729	up	uncharacterized protein [Arabidopsis thaliana]
AT1G13650	1.88e-15	2.15899	up	uncharacterized protein [Arabidopsis thaliana]
AT5G54585	0.00311673	2.13729	up	uncharacterized protein [Arabidopsis thaliana]
AT3G09870	0.000927	2.0897	up	SAUR-like auxin-responsive protein [Arabidopsis thaliana]
AT2G46790	0.00286106	2.07859	up	two-component response regulator-like APRR9 [Arabidopsis thaliana]
AT4G35770	6.34e-11	2.07325	up	senescence-associated protein DIN1 [Arabidopsis thaliana]
AT1G73870	1.32e-38	2.07006	up	zinc finger protein CONSTANS-LIKE 7 [Arabidopsis thaliana]
AT2G34420	4.97e-34	2.06697	up	photosystem II light harvesting complex protein B1B2 [Arabidopsis thaliana]
AT2G20670	8.53e-54	2.06594	up	uncharacterized protein [Arabidopsis thaliana]
AT5G06980	2.14e-28	1.95527	up	uncharacterized protein [Arabidopsis thaliana]
AT5G61600	8.12e-36	1.93604	up	putative DNA binding protein [Arabidopsis thaliana]
AT5G17300	1.87e-31	1.90098	up	myb family transcription factor RVE1 [Arabidopsis thaliana]
AT5G51190	1.52e-06	1.85186	up	ethylene-responsive transcription factor ERF105 [Arabidopsis thaliana]
AT1G70260	7.33e-19	1.83559	up	nodulin MtN21-like transporter UMAMIT36 [Arabidopsis thaliana]
Arabidopsis_thaliana_newGene_269	2.48e-05	1.8226	up	peptide chain release factor, putative; 62597-62246 [Arabidopsis thaliana]
AT3G54890	1.81e-23	1.79765	up	chlorophyll a-b binding protein 6 [Arabidopsis thaliana]
AT5G52570	5.92e-07	1.77038	up	beta-carotene hydroxylase 2 [Arabidopsis thaliana]
AT5G47230	8.48e-11	1.75438	up	ethylene responsive element binding factor 5 (ATERF5) [Arabidopsis thaliana]
AT1G15830	8.92e-10	1.72007	up	uncharacterized protein [Arabidopsis thaliana]
AT1G48260	5.23e-07	1.71536	up	SNF1-related kinase [Arabidopsis thaliana]
AT1G71030	7.93e-08	1.70511	up	putative myb family transcription factor [Arabidopsis thaliana]
AT4G13395	0.000363	1.69559	up	protein rotundifolia like 12 [Arabidopsis thaliana]
AT1G76800	2.91e-05	1.69372	up	protein nodulin-like2 [Arabidopsis thaliana]
AT3G47470	4.52e-21	1.66752	up	chlorophyll a-b binding protein 4 [Arabidopsis thaliana]
AT1G27730	1.65e-11	1.64864	up	zinc finger protein STZ/ZAT10 [Arabidopsis thaliana]
AT1G69160	3.61e-13	1.64196	up	uncharacterized protein [Arabidopsis thaliana]
AT3G44260	3.22e-07	1.63304	up	putative CCR4-associated factor 1 [Arabidopsis thaliana]
AT3G29035	0.000557	1.63274	up	NAC domain-containing protein 3 [Arabidopsis thaliana]
AT3G54500	1.01e-28	1.61746	up	uncharacterized protein [Arabidopsis thaliana]
AT3G61060	8.68e-06	1.60244	up	phloem protein 2-A13 [Arabidopsis thaliana]
AT3G12320	7.6e-11	1.57525	up	uncharacterized protein [Arabidopsis thaliana]
AT3G50840	0.0050783	1.56265	up	phototropic-responsive NPH3 family protein [Arabidopsis thaliana]
AT2G21650	3.93e-07	1.55636	up	MYB transcription factor RSM1 [Arabidopsis thaliana]
AT5G39660	1.83e-11	1.55443	up	cycling DOF factor 2 [Arabidopsis thaliana]
AT5G56100	4.4e-12	1.54915	up	glycine-rich protein / oleosin [Arabidopsis thaliana]
AT5G44260	2.91e-10	1.53152	up	zinc finger CCCH domain-containing protein 61 [Arabidopsis thaliana]
AT3G52720	2.45e-34	1.52806	up	alpha carbonic anhydrase 1 [Arabidopsis thaliana]
AT3G41762	1.14e-21	1.52736	up	uncharacterized protein [Arabidopsis thaliana]
AT1G80440	9.06e-05	1.51211	up	F-box/kelch-repeat protein [Arabidopsis thaliana]
AT3G08940	8.19e-17	1.51039	up	light harvesting complex photosystem II interacting protein Lhcb4.2 [Arabidopsis thaliana]
AT5G51390	0.00645118	1.50967	up	uncharacterized protein [Arabidopsis thaliana]
AT1G68840	3.56e-33	1.50441	up	AP2-EREBP family, RAVE subfamily protein RAV2 [Arabidopsis thaliana]
AT5G17350	1.03e-06	1.49786	up	uncharacterized protein [Arabidopsis thaliana]
AT1G44446	4.62e-28	1.49285	up	chlorophyllide a oxygenase [Arabidopsis thaliana]
AT3G59060	1.87e-31	1.47527	up	transcription factor PIF5 [Arabidopsis thaliana]
AT1G69490	0.00425171	1.46922	up	NAC transcription factor protein family [Arabidopsis thaliana]
AT1G76650	6.24e-10	1.46259	up	calcium-binding protein CML38 [Arabidopsis thaliana]
AT2G05540	6.01e-05	1.46206	up	glycine-rich protein [Arabidopsis thaliana]
AT2G31380	6.34e-21	1.45982	up	B-box zinc finger protein STH [Arabidopsis thaliana]
AT1G13080	4.43e-17	1.45616	up	cytochrome P450 71B2 [Arabidopsis thaliana]
AT2G21320	1.29e-08	1.4424	up	B-BOX domain protein 18 [Arabidopsis thaliana]
AT1G55960	3.81e-11	1.44204	up	putative polyketide cyclase/dehydrase and lipid transport-like protein [Arabidopsis thaliana]
AT5G62430	8.09e-19	1.43753	up	cycling DOF factor 1 [Arabidopsis thaliana]
AT5G45340	2.29e-18	1.41421	up	abscisic acid 8&apos;-hydroxylase 3 [Arabidopsis thaliana]
AT5G04340	0.00734908	1.40628	up	zinc finger protein ZAT6 [Arabidopsis thaliana]
AT4G27657	6.65e-06	1.40581	up	uncharacterized protein [Arabidopsis thaliana]
AT4G19170	0.00442373	1.40438	up	nine-cis-epoxycarotenoid dioxygenase 4 [Arabidopsis thaliana]
AT2G46830	7.78e-29	1.38618	up	protein CCA1 [Arabidopsis thaliana]
AT4G11280	3.64e-13	1.38509	up	1-aminocyclopropane-1-carboxylate synthase 6 [Arabidopsis thaliana]
AT4G25470	0.000729	1.38317	up	dehydration-responsive element-binding protein 1C [Arabidopsis thaliana]
AT1G58290	6.6e-13	1.35542	up	glutamyl-tRNA reductase 1 [Arabidopsis thaliana]
AT3G08660	0.00174206	1.3521	up	phototropic-responsive NPH3 family protein [Arabidopsis thaliana]
AT5G22390	2.82e-23	1.34904	up	uncharacterized protein [Arabidopsis thaliana]
AT5G44005	0.000179	1.34345	up	uncharacterized protein [Arabidopsis thaliana]
AT3G11900	5.64e-12	1.34127	up	aromatic and neutral transporter 1 [Arabidopsis thaliana]
AT4G27310	1.88e-09	1.33261	up	B-box domain protein 28 [Arabidopsis thaliana]
AT1G61520	5.35e-13	1.32918	up	PSI type III chlorophyll a/b-binding protein [Arabidopsis thaliana]
AT1G73540	6.09e-14	1.32491	up	nudix hydrolase 21 [Arabidopsis thaliana]
AT5G59080	1.63e-07	1.32259	up	uncharacterized protein [Arabidopsis thaliana]
AT5G66650	0.00638715	1.31725	up	uncharacterized protein [Arabidopsis thaliana]
AT2G23000	5.91e-08	1.31647	up	sinapoylglucose:anthocyanin sinapoyltransferase [Arabidopsis thaliana]
AT1G80920	7.57e-07	1.31178	up	chaperone protein dnaJ 8 [Arabidopsis thaliana]
AT4G28290	3.8e-05	1.30503	up	uncharacterized protein [Arabidopsis thaliana]
AT1G15820	1.5e-12	1.30416	up	light harvesting complex photosystem II subunit 6 [Arabidopsis thaliana]
AT4G27280	1.25e-23	1.29764	up	EF-hand, calcium binding motif-containing protein [Arabidopsis thaliana]
AT5G16030	5.29e-24	1.29697	up	uncharacterized protein [Arabidopsis thaliana]
AT5G13630	1.37e-12	1.29459	up	magnesium chelatase subunit H [Arabidopsis thaliana]
AT5G57785	0.000391	1.28895	up	uncharacterized protein [Arabidopsis thaliana]
AT2G24540	2.19e-09	1.28459	up	F-box protein AFR [Arabidopsis thaliana]
AT3G26280	0.00575202	1.27008	up	cytochrome P450 71B4 [Arabidopsis thaliana]
AT4G05110	0.000615	1.26366	up	equilibrative nucleoside transporter 6 [Arabidopsis thaliana]
AT5G01520	1.81e-07	1.26025	up	C3HC4 type RING finger protein [Arabidopsis thaliana]
AT2G32670	0.00383163	1.2593	up	vesicle-associated membrane protein 725 [Arabidopsis thaliana]
AT2G25080	1.08e-16	1.24147	up	phospholipid hydroperoxide glutathione peroxidase 1 [Arabidopsis thaliana]
AT5G63800	5.98e-06	1.23602	up	beta-galactosidase 6 [Arabidopsis thaliana]
AT1G23390	9.37e-18	1.23561	up	F-box/kelch-repeat protein [Arabidopsis thaliana]
AT1G76600	7.43e-17	1.23267	up	uncharacterized protein [Arabidopsis thaliana]
AT5G04190	0.00214175	1.23008	up	phytochrome kinase substrate 4 [Arabidopsis thaliana]
AT3G50060	3.77e-21	1.22499	up	myb domain protein 77 [Arabidopsis thaliana]
AT4G02075	0.000724	1.22401	up	protein pitchoun 1 [Arabidopsis thaliana]
AT1G33340	2.34e-05	1.2144	up	ENTH/ANTH/VHS superfamily protein [Arabidopsis thaliana]
AT1G23050	0.000123	1.21157	up	hydroxyproline-rich glycoprotein family protein [Arabidopsis thaliana]
AT2G29650	5.24e-22	1.20429	up	phosphate transporter 4;1 [Arabidopsis thaliana]
AT1G35210	1.14e-07	1.19982	up	unknown protein [Arabidopsis thaliana]
AT5G57660	2.15e-06	1.19936	up	zinc finger protein CONSTANS-LIKE 5 [Arabidopsis thaliana]
AT2G29670	5.92e-08	1.19911	up	tetratricopeptide repeat-containing protein [Arabidopsis thaliana]
AT5G57345	4.46e-17	1.19631	up	uncharacterized protein [Arabidopsis thaliana]
AT1G18330	1.41e-05	1.19299	up	early-phytochrome-responsive1 [Arabidopsis thaliana]
AT2G15020	0.00431546	1.19184	up	uncharacterized protein [Arabidopsis thaliana]
AT1G64500	6.34e-21	1.18532	up	glutaredoxin-like protein [Arabidopsis thaliana]
AT4G23290	6.33e-10	1.18301	up	cysteine-rich receptor-like protein kinase 21 [Arabidopsis thaliana]
AT1G77640	0.000257	1.17294	up	ethylene-responsive transcription factor ERF013 [Arabidopsis thaliana]
AT1G06040	4.47e-17	1.1705	up	salt tolerance protein [Arabidopsis thaliana]
AT3G47420	0.000116	1.16816	up	putative glycerol-3-phosphate transporter 1 [Arabidopsis thaliana]
AT1G03130	3.7e-12	1.1667	up	photosystem I reaction center subunit D-2 [Arabidopsis thaliana]
AT4G08290	1.99e-05	1.16665	up	putative nodulin [Arabidopsis thaliana]
AT3G56080	7.96e-09	1.16397	up	probable methyltransferase PMT22 [Arabidopsis thaliana]
AT5G49360	1.53e-12	1.16083	up	bifunctional {beta}-D-xylosidase/{alpha}-L-arabinofuranosidase [Arabidopsis thaliana]
AT1G73500	2.01e-08	1.15136	up	MAP kinase kinase 9 [Arabidopsis thaliana]
AT5G59820	1e-07	1.14999	up	high light responsive zinc finger protein ZAT12 [Arabidopsis thaliana]
AT1G05575	0.00784183	1.14958	up	hypothetical protein ARALYDRAFT_887746 [Arabidopsis lyrata subsp. lyrata]
AT3G21260	1.16e-05	1.14109	up	glycolipid transfer protein 3 [Arabidopsis thaliana]
AT1G66090	0.00417097	1.13814	up	TIR-NBS class of disease resistance protein [Arabidopsis thaliana]
AT1G23710	2.75e-14	1.13749	up	uncharacterized protein [Arabidopsis thaliana]
AT2G01300	0.00703069	1.13701	up	uncharacterized protein [Arabidopsis thaliana]
AT2G23840	1.25e-06	1.13509	up	HNH endonuclease [Arabidopsis thaliana]
AT2G31160	0.00106237	1.13268	up	uncharacterized protein [Arabidopsis thaliana]
Arabidopsis_thaliana_newGene_267	0.00937005	1.13079	up	PREDICTED: uncharacterized protein LOC104733738 [Camelina sativa]
AT3G62550	0.00420959	1.13067	up	drought responsive ATP-binding motif containing protein [Arabidopsis thaliana]
AT5G54490	0.00178792	1.12937	up	pinoid-binding protein 1 [Arabidopsis thaliana]
AT4G33666	2.25e-14	1.12335	up	uncharacterized protein [Arabidopsis thaliana]
AT5G02810	1.15e-05	1.12099	up	pseudo-response regulator 7 [Arabidopsis thaliana]
AT2G40000	1.42e-09	1.11989	up	HS1 PRO-1 2-like protein [Arabidopsis thaliana]
AT1G18300	2.36e-06	1.11773	up	nudix hydrolase 4 [Arabidopsis thaliana]
AT2G41290	9.81e-05	1.11605	up	strictosidine synthase-like 2 [Arabidopsis thaliana]
AT4G20820	0.00272912	1.11377	up	FAD-binding and BBE domain-containing protein [Arabidopsis thaliana]
AT1G22640	0.00255741	1.11235	up	transcription factor MYB3 [Arabidopsis thaliana]
AT4G31330	0.00159606	1.10564	up	uncharacterized protein [Arabidopsis thaliana]
AT4G37610	1.06e-11	1.10545	up	BTB and TAZ domain protein 5 [Arabidopsis thaliana]
AT4G24570	1.48e-09	1.10504	up	dicarboxylate carrier 2 [Arabidopsis thaliana]
AT2G25900	3.12e-06	1.10273	up	putative Cys3His zinc finger protein ATCTH [Arabidopsis thaliana]
AT5G28020	1.86e-06	1.09902	up	cysteine synthase D2 [Arabidopsis thaliana]
AT3G21150	0.00728225	1.09603	up	EMF1-interacting protein 6 [Arabidopsis thaliana]
AT4G05070	3.72e-11	1.09508	up	Wound-responsive family protein [Arabidopsis thaliana]
AT2G24550	0.000427	1.09385	up	uncharacterized protein [Arabidopsis thaliana]
AT1G72920	1.79e-10	1.09327	up	Toll-Interleukin-Resistance domain-containing protein [Arabidopsis thaliana]
AT1G09240	0.00470824	1.09074	up	nicotianamine synthase 3 [Arabidopsis thaliana]
AT1G73600	2.8e-07	1.0846	up	putative phosphoethanolamine N-methyltransferase 3 [Arabidopsis thaliana]
AT4G10340	3.92e-09	1.07906	up	hypothetical protein ARALYDRAFT_489877 [Arabidopsis lyrata subsp. lyrata]
AT4G15430	4.53e-07	1.07777	up	ERD (early-responsive to dehydration stress) family protein [Arabidopsis thaliana]
AT5G55620	0.000319	1.07455	up	uncharacterized protein [Arabidopsis thaliana]
AT4G15765	0.00286057	1.06878	up	FAD/NAD(P)-binding oxidoreductase family protein [Arabidopsis thaliana]
AT2G43010	5.89e-10	1.06698	up	transcription factor PIF4 [Arabidopsis thaliana]
AT5G51720	0.00991885	1.06501	up	CDGSH iron-sulfur domain-containing protein NEET [Arabidopsis thaliana]
AT3G47500	2.26e-07	1.06088	up	cyclic DOF factor 3 [Arabidopsis thaliana]
AT1G21500	7.6e-11	1.05914	up	hypothetical protein ARALYDRAFT_472386 [Arabidopsis lyrata subsp. lyrata]
AT2G40970	0.000131	1.05854	up	myb family transcription factor [Arabidopsis thaliana]
AT1G07180	0.000222	1.0572	up	internal alternative NAD(P)H-ubiquinone oxidoreductase A1 [Arabidopsis thaliana]
AT1G60960	3.41e-06	1.05496	up	Fe(2+) transport protein 3 [Arabidopsis thaliana]
AT1G65480	0.0090683	1.05413	up	protein FLOWERING LOCUS T [Arabidopsis thaliana]
AT1G20823	9.62e-05	1.05162	up	RING-H2 finger protein ATL80 [Arabidopsis thaliana]
AT5G15850	3.51e-16	1.04942	up	zinc finger protein CONSTANS-LIKE 1 [Arabidopsis thaliana]
AT2G28200	2.7e-05	1.04754	up	zinc finger protein ZAT5 [Arabidopsis thaliana]
AT3G04640	2.38e-06	1.04712	up	glycine-rich protein [Arabidopsis thaliana]
AT3G10930	0.000368	1.04594	up	uncharacterized protein [Arabidopsis thaliana]
AT1G62290	0.00809245	1.04319	up	aspartic proteinase A2 [Arabidopsis thaliana]
AT1G75100	8.46e-17	1.04268	up	J-domain protein required for chloroplast accumulation response 1 [Arabidopsis thaliana]
AT5G35970	1.27e-12	1.04019	up	P-loop containing nucleoside triphosphate hydrolases superfamily protein [Arabidopsis thaliana]
AT2G30520	2.67e-11	1.03942	up	Root phototropism protein 2 [Arabidopsis thaliana]
AT3G07350	0.0053627	1.03222	up	uncharacterized protein [Arabidopsis thaliana]
AT4G22710	0.00721718	1.03107	up	cytochrome P450, family 706, subfamily A, polypeptide 2 [Arabidopsis thaliana]
AT5G44530	4.14e-14	1.02838	up	Subtilase family protein [Arabidopsis thaliana]
AT5G67030	7.6e-11	1.02219	up	zeaxanthin epoxidase [Arabidopsis thaliana]
AT2G44130	0.00126473	1.02204	up	F-box/kelch-repeat protein [Arabidopsis thaliana]
AT1G32900	4.82e-06	1.02177	up	granule-bound starch synthase 1 [Arabidopsis thaliana]
AT5G65207	0.00418212	1.01698	up	uncharacterized protein [Arabidopsis thaliana]
AT1G34760	0.00622304	1.01492	up	14-3-3-like protein GF14 omicron [Arabidopsis thaliana]
AT5G01600	0.00335171	1.01383	up	ferretin 1 [Arabidopsis thaliana]
AT4G15760	8.29e-13	1.00603	up	monooxygenase 1 [Arabidopsis thaliana]
AT5G67450	0.000778	1.00586	up	zinc-finger protein 1 [Arabidopsis thaliana]
AT2G39800	0.00865539	1.00523	up	delta1-pyrroline-5-carboxylate synthase 1 [Arabidopsis thaliana]
AT4G39510	1.68e-08	1.00463	up	cytochrome P450, family 96, subfamily A, polypeptide 12 [Arabidopsis thaliana]
AT3G18000	0.00363764	-1.00013	down	phosphoethanolamine N-methyltransferase 1 [Arabidopsis thaliana]
AT2G16586	8.32e-08	-1.00117	down	uncharacterized protein [Arabidopsis thaliana]
AT1G75220	7.91e-16	-1.02804	down	sugar transporter ERD6-like 6 [Arabidopsis thaliana]
AT2G23170	0.000377	-1.04254	down	indole-3-acetic acid-amido synthetase GH3.3 [Arabidopsis thaliana]
AT2G20142	0.00175012	-1.0427	down	Toll-Interleukin-Resistance domain-containing protein [Arabidopsis thaliana]
AT1G45145	0.0031316	-1.0476	down	thioredoxin h, partial [Arabidopsis thaliana]
AT3G45130	0.00433181	-1.04883	down	lanosterol synthase 1 [Arabidopsis thaliana]
AT3G11010	1.55e-12	-1.05118	down	receptor like protein 34 [Arabidopsis thaliana]
AT1G35230	0.00420959	-1.05621	down	arabinogalactan-protein homolog [Arabidopsis thaliana]
AT5G25260	0.000211	-1.06092	down	SPFH/Band 7/PHB domain-containing membrane-associated protein [Arabidopsis thaliana]
AT4G21700	0.000579	-1.08587	down	uncharacterized protein [Arabidopsis thaliana]
AT5G52310	0.00448179	-1.08922	down	protein LOW-TEMPERATURE-INDUCED 78 [Arabidopsis thaliana]
AT4G04490	8.15e-06	-1.12176	down	cysteine-rich receptor-like protein kinase 36 [Arabidopsis thaliana]
AT5G18470	0.000275	-1.12313	down	curculin-like (mannose-binding) lectin family protein [Arabidopsis thaliana]
AT3G20440	5.41e-08	-1.15538	down	putative glycoside hydrolase [Arabidopsis thaliana]
AT1G58225	0.0081567	-1.16461	down	uncharacterized protein [Arabidopsis thaliana]
AT5G09290	0.00184147	-1.17173	down	Inositol monophosphatase family protein [Arabidopsis thaliana]
AT4G11890	6.7e-08	-1.17192	down	receptor-like cytosolic kinase ARCK1 [Arabidopsis thaliana]
AT1G21310	0.00172918	-1.17317	down	PREDICTED: extensin-3 [Camelina sativa]
AT2G05440	0.000703	-1.17486	down	--
AT1G66960	0.00910219	-1.19033	down	Terpenoid cyclases family protein [Arabidopsis thaliana]
AT1G51620	0.0023979	-1.20831	down	protein kinase superfamily protein [Arabidopsis thaliana]
AT5G63600	0.00246132	-1.22416	down	flavonol synthase 5 [Arabidopsis thaliana]
AT3G23120	6.57e-13	-1.22418	down	receptor like protein 38 [Arabidopsis thaliana]
AT4G33070	2.16e-06	-1.22886	down	pyruvate decarboxylase 1 [Arabidopsis thaliana]
AT5G64000	6.05e-05	-1.23132	down	3&apos;(2&apos;),5&apos;-bisphosphate nucleotidase [Arabidopsis thaliana]
AT3G28580	0.0056574	-1.23214	down	AAA-type ATPase family protein [Arabidopsis thaliana]
AT1G14870	0.000596	-1.24833	down	cadmium resistance protein 2 [Arabidopsis thaliana]
AT1G52770	0.000119	-1.25044	down	phototropic-responsive NPH3 family protein [Arabidopsis thaliana]
AT3G57460	4.68e-06	-1.25461	down	catalytic/ metal ion binding / metalloendopeptidase/ zinc ion binding protein [Arabidopsis thaliana]
AT4G23310	5.63e-05	-1.26504	down	putative cysteine-rich receptor-like protein kinase 23 [Arabidopsis thaliana]
AT2G31010	8.05e-07	-1.27155	down	putative serine/threonine kinase [Arabidopsis thaliana]
AT2G17500	0.000496	-1.28622	down	auxin efflux carrier family protein [Arabidopsis thaliana]
AT4G00700	0.00431357	-1.29007	down	C2 calcium/lipid-binding plant phosphoribosyltransferase family protein [Arabidopsis thaliana]
AT5G26220	0.000762	-1.31692	down	ChaC-like family protein [Arabidopsis thaliana]
AT5G20630	0.0019522	-1.35474	down	germin-like protein subfamily 3 member 3 [Arabidopsis thaliana]
AT1G09932	0.000324	-1.36491	down	phosphoglycerate mutase family protein [Arabidopsis thaliana]
AT4G23140	1.19e-10	-1.37679	down	cysteine-rich receptor-like protein kinase 6 [Arabidopsis thaliana]
AT5G24200	8.51e-08	-1.42108	down	uncharacterized protein [Arabidopsis thaliana]
AT3G08970	0.00432595	-1.46068	down	J domain protein ATERDJ3A [Arabidopsis thaliana]
AT3G60970	0.000235	-1.46212	down	putative ABC transporter C-15 [Arabidopsis thaliana]
AT5G64100	0.00100548	-1.47244	down	peroxidase 69 [Arabidopsis thaliana]
AT2G26400	3.49e-09	-1.49939	down	acireductone dioxygenase 3 [Arabidopsis thaliana]
AT2G18660	4.01e-06	-1.49985	down	plant natriuretic peptide A [Arabidopsis thaliana]
AT4G23150	2.51e-05	-1.51472	down	cysteine-rich receptor-like protein kinase 7 [Arabidopsis thaliana]
AT3G29250	0.00204149	-1.51486	down	short-chain dehydrogenase reductase 4 [Arabidopsis thaliana]
Arabidopsis_thaliana_newGene_222	1.32e-06	-1.54574	down	hypothetical protein CARUB_v10015041mg [Capsella rubella]
AT2G25440	1.76e-06	-1.56016	down	receptor like protein 20 [Arabidopsis thaliana]
AT1G57630	0.00261488	-1.59086	down	Toll-Interleukin-Resistance domain-containing protein [Arabidopsis thaliana]
Arabidopsis_thaliana_newGene_449	8.21e-06	-1.61235	down	hypothetical protein ARALYDRAFT_918181 [Arabidopsis lyrata subsp. lyrata]
Arabidopsis_thaliana_newGene_355	0.00341053	-1.63007	down	serine/threonine kinase-like protein [Arabidopsis thaliana]
AT1G72260	0.00820307	-1.64912	down	thionin 2.1 [Arabidopsis thaliana]
AT5G15960	0.00537546	-1.65007	down	cold and ABA inducible protein kin1 [Arabidopsis thaliana]
AT5G65070	0.00398879	-1.65501	down	protein MADS AFFECTING FLOWERING 4 [Arabidopsis thaliana]
AT4G21850	0.00949959	-1.66426	down	methionine sulfoxide reductase B9 [Arabidopsis thaliana]
AT2G14610	1.48e-05	-1.85932	down	pathogenesis-related protein 1 [Arabidopsis thaliana]
AT1G69930	0.00760596	-1.93691	down	glutathione S-transferase TAU 11 [Arabidopsis thaliana]
AT3G02310	1.02e-06	-1.97557	down	developmental protein SEPALLATA 2 [Arabidopsis thaliana]
AT3G57260	0.000797	-1.99637	down	beta 1,3-glucanase 2 [Arabidopsis thaliana]
AT2G43590	0.000285	-2.00193	down	chitinase family protein [Arabidopsis thaliana]
AT4G12550	7.13e-08	-2.06476	down	auxin-Induced in Root cultures 1 [Arabidopsis thaliana]
AT4G15390	0.000158	-2.09836	down	HXXXD-type acyl-transferase family protein [Arabidopsis thaliana]
AT2G33880	0.00299395	-2.10088	down	WUSCHEL-related homeobox 9 [Arabidopsis thaliana]
AT4G10500	0.00283802	-2.12317	down	oxidoreductase, 2OG-Fe(II) oxygenase family protein [Arabidopsis thaliana]
AT1G75940	0.00616941	-2.17953	down	T4O12.15 [Arabidopsis thaliana]
AT4G30170	0.00406139	-2.29864	down	peroxidase 45 [Arabidopsis thaliana]
AT5G19880	0.00572283	-2.35324	down	peroxidase [Arabidopsis thaliana]
AT5G47450	0.00179337	-2.40333	down	aquaporin TIP2-3 [Arabidopsis thaliana]
AT4G12545	0.000998	-2.5392	down	Bifunctional inhibitor/lipid-transfer protein/seed storage 2S albumin superfamily protein [Arabidopsis thaliana]
AT1G71770	0.00633982	-2.62252	down	polyadenylate-binding protein 5 [Arabidopsis thaliana]
AT1G66270	0.000286	-2.66918	down	beta-glucosidase 21 [Arabidopsis thaliana]
AT5G19890	4.13e-05	-2.9311	down	peroxidase 59 [Arabidopsis thaliana]
AT4G14080	0.000211	-2.98925	down	putative glucan endo-1,3-beta-glucosidase A6 [Arabidopsis thaliana]
AT4G16740	0.00319035	-3.39477	down	tricyclene synthase [Arabidopsis thaliana]
AT2G05510	0.0013916	-3.47892	down	glycine-rich protein [Arabidopsis thaliana]
AT3G05950	1.53e-06	-3.72647	down	germin-like protein subfamily 1 member 7 [Arabidopsis thaliana]
AT3G13400	0.00353428	-4.23774	down	protein SKU5-like 13 [Arabidopsis thaliana]
AT3G07850	0.00635547	-4.24342	down	polygalacturonase-like protein [Arabidopsis thaliana]
AT3G28830	0.00261488	-4.25276	down	uncharacterized protein [Arabidopsis thaliana]
AT1G22760	3.44e-05	-4.37227	down	polyadenylate-binding protein 3 [Arabidopsis thaliana]
AT1G72290	0.00190507	-4.45729	down	kunitz family trypsin and protease inhibitor protein [Arabidopsis thaliana]
AT3G14040	0.000973	-4.4881	down	exopolygalacturonase / galacturan 1,4-alpha-galacturonidase / pectinase [Arabidopsis thaliana]
AT4G33720	0.00101057	-4.77371	down	putative pathogenesis-related protein [Arabidopsis thaliana]
AT1G02790	0.000824	-4.86001	down	polygalacturonase 4 [Arabidopsis thaliana]
AT3G28980	0.00998877	-5.37756	down	uncharacterized protein [Arabidopsis thaliana]
AT3G28790	0.00554111	-5.6475	down	uncharacterized protein [Arabidopsis thaliana]
AT5G07410	0.00269033	-6.32445	down	putative pectinesterase 48 [Arabidopsis thaliana]
