# Supplementary material for: The NAC Protein from Tamarix hispida, ThNAC7, Confers Salt and Osmotic Stress Tolerance by Increasing Reactive Oxygen Species Scavenging Capability
Source: Plants (Basel). 2019 Jul 12;8(7):221. doi: 10.3390/plants8070221 (PMC6681344; doi:10.3390/plants8070221)
Supplement: Supplementary file 1 [file plants-08-00221-s001.zip › Supplementary Files/Supplementary Tables/Table S5.xlsx]

## Sheet: Sheet1
#ID	TOE1	TOE2	TOE3	TWT1	TWT2	TWT3	FDR	log2FC	regulated	COG_class	COG_class_annotation	GO_annotation	KEGG_annotation	KOG_class	KOG_class_annotation	Swissprot_annotation	nr_annotation	KEGG_pathway_annotation	GO_second_level_annotation
AT5G42180	27.0129	38.9202	68.104	0.329202	0.664113	0.427617	2.62e-08	6.6481	up	--	--	--	K00430|0|ath:AT5G42180|peroxidase; K00430 peroxidase [EC:1.11.1.7] (A)	--	--	Peroxidase 64 (Precursor) GN=MJC20.29 OS=Arabidopsis thaliana (Mouse-ear cress) PE=1 SV=1	peroxidase [Arabidopsis thaliana]	Phenylalanine metabolism (ko00360);; Phenylpropanoid biosynthesis (ko00940)	--
AT1G43160	131.691	81.1544	126.582	4.46388	4.64395	10.2933	6.88e-16	4.11984	up	--	--	--	K09286|9.72546e-131|ath:AT1G43160|RAP2.6; ethylene-responsive transcription factor RAP2-6; K09286 EREBP-like factor (A)	--	--	Ethylene-responsive transcription factor RAP2-6 GN=F1I21.18 OS=Arabidopsis thaliana (Mouse-ear cress) PE=2 SV=2	ethylene-responsive transcription factor RAP2-6 [Arabidopsis thaliana]	--	--
AT1G09540	1.71433	1.8802	3.02369	0.268821	0.195457	0.232932	1.02e-06	3.44067	up	[KAD]	--	--	K09422|0|ath:AT1G09540|MYB61; myb domain protein 61; K09422 myb proto-oncogene protein, plant (A)	[K]	Transcription	Transcription factor MYB86 GN=F21E10.4 OS=Arabidopsis thaliana (Mouse-ear cress) PE=2 SV=1	myb domain protein 61 [Arabidopsis thaliana]	--	--
AT3G30775	81.4156	40.4297	28.9387	5.08131	5.47657	6.00839	0.0069209	3.17841	up	[E]	Amino acid transport and metabolism	--	K00318|0|ath:AT3G30775|ERD5; proline dehydrogenase 1; K00318 proline dehydrogenase [EC:1.5.-.-] (A)	[E]	Amino acid transport and metabolism	Proline dehydrogenase 1, mitochondrial (Precursor) OS=Arabidopsis thaliana (Mouse-ear cress) PE=1 SV=2	proline dehydrogenase 1 [Arabidopsis thaliana]	Arginine and proline metabolism (ko00330)	--
AT5G64750	22.6956	20.4613	15.6757	1.94528	1.39414	3.74402	8.68e-20	3.0391	up	--	--	--	--	--	--	Ethylene-responsive transcription factor ABR1 GN=MVP7.8 OS=Arabidopsis thaliana (Mouse-ear cress) PE=2 SV=1	ethylene-responsive transcription factor ABR1 [Arabidopsis thaliana]	--	--
AT2G45180	1090.36	1525.16	1375.91	200.259	156.783	222.228	1.23e-21	2.78297	up	--	--	--	--	--	--	14 kDa proline-rich protein DC2.15 (Precursor) OS=Daucus carota (Wild carrot) PE=2 SV=1	protease inhibitor/seed storage/lipid transfer protein (LTP) family protein [Arabidopsis thaliana]	--	--
AT1G52690	55.1936	62.7672	23.4994	2.24546	12.7054	12.7704	0.00497732	2.30694	up	--	--	--	--	[S]	Function unknown	Late embryogenesis abundant protein 76 OS=Brassica napus (Rape) PE=2 SV=2	Late embryogenesis abundant protein (LEA) family protein [Arabidopsis thaliana]	--	--
AT1G21910	15.5105	26.5563	26.8771	4.90244	4.12472	5.54301	2.03e-06	2.23978	up	--	--	--	--	--	--	Ethylene-responsive transcription factor ERF012 GN=ERF012 OS=Arabidopsis thaliana (Mouse-ear cress) PE=2 SV=1	ethylene-responsive transcription factor ERF012 [Arabidopsis thaliana]	--	--
AT4G29930	6.7076	10.9988	7.3327	2.12072	1.78566	1.47414	1.36e-07	2.19515	up	--	--	--	--	--	--	Transcription factor bHLH27 GN=F27B13.170 OS=Arabidopsis thaliana (Mouse-ear cress) PE=2 SV=1	transcription factor bHLH27 [Arabidopsis thaliana]	--	--
AT4G22470	20.667	14.2642	16.1186	3.80906	2.46431	5.48808	6.33e-10	2.12414	up	--	--	--	--	--	--	Putative lipid-binding protein AIR1 (Precursor) GN=T1P17.140 OS=Arabidopsis thaliana (Mouse-ear cress) PE=2 SV=1	protease inhibitor/seed storage/lipid transfer protein (LTP) family protein [Arabidopsis thaliana]	--	--
AT2G37180	168.886	158.912	145.239	32.4425	30.8331	45.3074	6.49e-44	2.1035	up	[G]	Carbohydrate transport and metabolism	--	K09872|0|ath:AT2G37180|RD28; aquaporin PIP2-3; K09872 aquaporin PIP (A)	[G]	Carbohydrate transport and metabolism	Aquaporin PIP2-3, N-terminally processed GN=T2N18.6 OS=Arabidopsis thaliana (Mouse-ear cress) PE=1 SV=1	aquaporin PIP2-3 [Arabidopsis thaliana]	--	--
AT5G12020	2.21924	4.67819	2.60006	0.763839	0.758608	0.752341	0.00848672	2.09749	up	[O]	Posttranslational modification, protein turnover, chaperones	--	K13993|9.67494e-100|ath:AT5G12020|HSP17.6II; class II heat shock protein 17.6; K13993 HSP20 family protein (A)	[O]	Posttranslational modification, protein turnover, chaperones	17.6 kDa class II heat shock protein GN=HSP17.6 OS=Arabidopsis thaliana (Mouse-ear cress) PE=2 SV=1	class II heat shock protein 17.6 [Arabidopsis thaliana]	Protein processing in endoplasmic reticulum (ko04141)	--
AT2G20880	15.078	17.6483	8.90837	3.14872	2.18971	4.27031	0.00016	2.08608	up	--	--	--	--	--	--	Ethylene-responsive transcription factor ERF053 GN=ERF053 OS=Arabidopsis thaliana (Mouse-ear cress) PE=2 SV=1	ethylene-responsive transcription factor ERF053 [Arabidopsis thaliana]	--	--
AT2G36590	11.6311	15.5952	10.2219	2.76956	2.888	3.17526	8.54e-10	2.07466	up	--	--	--	--	[E]	Amino acid transport and metabolism	Proline transporter 3 GN=PROT3 OS=Arabidopsis thaliana (Mouse-ear cress) PE=1 SV=1	proline transporter 3 [Arabidopsis thaliana]	--	--
AT5G61890	2.1928	3.53023	3.29255	1.045	0.347262	0.857402	0.00101353	2.02643	up	--	--	--	--	--	--	Ethylene-responsive transcription factor ERF114 GN=ERF114 OS=Arabidopsis thaliana (Mouse-ear cress) PE=2 SV=1	ethylene-responsive transcription factor ERF114 [Arabidopsis thaliana]	--	--
AT4G05100	10.6749	10.349	6.86143	1.4409	2.24036	3.24113	2.65e-07	2.01179	up	[KAD]	--	--	K09422|9.27744e-169|ath:AT4G05100|MYB74; myb domain protein 74; K09422 myb proto-oncogene protein, plant (A)	[K]	Transcription	Transcription factor MYB39 GN=dl4925c OS=Arabidopsis thaliana (Mouse-ear cress) PE=2 SV=1	myb domain protein 74 [Arabidopsis thaliana]	--	--
AT3G18550	1.63538	2.05179	1.44789	0.542612	0.560027	0.415828	0.000907	1.92631	up	--	--	--	--	--	--	Transcription factor TCP18 GN=K24M9.4 OS=Arabidopsis thaliana (Mouse-ear cress) PE=2 SV=1	transcription factor TCP18 [Arabidopsis thaliana]	--	--
AT5G05600	125.468	156.328	178.482	29.5669	43.3427	49.7877	1.49e-11	1.88442	up	[R]	General function prediction only	--	--	[QR]	--	Probable 2-oxoglutarate/Fe(II)-dependent dioxygenase GN=DIOX2 OS=Papaver somniferum (Opium poppy) PE=2 SV=1	oxidoreductase, 2OG-Fe(II) oxygenase family protein [Arabidopsis thaliana]	--	--
AT5G56840	14.1999	18.3231	16.249	4.37829	5.55066	3.62982	1.05e-11	1.84449	up	--	--	--	--	--	--	Transcription factor DIVARICATA GN=DIVARICATA OS=Antirrhinum majus (Garden snapdragon) PE=2 SV=1	myb-like transcription factor family protein [Arabidopsis thaliana]	--	--
AT2G18470	3.47153	4.49315	4.0251	0.727289	1.39719	1.36593	7.59e-08	1.78412	up	[RTKL]	--	--	--	[T]	Signal transduction mechanisms	Proline-rich receptor-like protein kinase PERK4 GN=PERK4 OS=Arabidopsis thaliana (Mouse-ear cress) PE=1 SV=1	proline-rich extensin-like receptor kinase 4 [Arabidopsis thaliana]	--	--
AT4G18170	10.7302	8.59382	8.56583	1.54093	2.39409	4.2539	2.97e-07	1.74818	up	--	--	--	--	--	--	Probable WRKY transcription factor 28 GN=WRKY28 OS=Arabidopsis thaliana (Mouse-ear cress) PE=2 SV=1	DNA binding-like protein [Arabidopsis thaliana]	--	--
AT5G13330	15.5547	15.4969	13.7689	3.48258	4.33027	5.76279	3.84e-12	1.70962	up	--	--	--	--	--	--	Ethylene-responsive transcription factor ERF113 GN=ERF113 OS=Arabidopsis thaliana (Mouse-ear cress) PE=2 SV=1	ethylene-responsive transcription factor ERF113 [Arabidopsis thaliana]	--	--
AT1G67260	4.62409	6.28979	5.23519	1.8369	1.95394	0.719831	2.94e-07	1.70693	up	--	--	--	--	--	--	Transcription factor TCP1 GN=TCP1 OS=Arabidopsis thaliana (Mouse-ear cress) PE=2 SV=1	transcription factor TCP1 [Arabidopsis thaliana]	--	--
AT1G71030	84.5001	124.353	115.402	39.6894	32.9832	30.8901	2.28e-08	1.63605	up	[KAD]	--	--	K09422|4.35883e-131|ath:AT1G71030|MYBL2; putative myb family transcription factor; K09422 myb proto-oncogene protein, plant (A)	[K]	Transcription	Transcription factor MYB3 GN=MYB3 OS=Arabidopsis thaliana (Mouse-ear cress) PE=1 SV=1	putative myb family transcription factor [Arabidopsis thaliana]	--	--
AT5G39610	34.9992	35.0843	22.5651	9.66858	7.0191	13.0395	9.09e-06	1.63347	up	--	--	--	--	--	--	NAC domain-containing protein 100 GN=NAC100 OS=Arabidopsis thaliana (Mouse-ear cress) PE=2 SV=1	NAC-domain transcription factor [Arabidopsis thaliana]	--	--
AT2G22200	8.81954	14.8091	13.4283	4.24153	3.33676	4.32154	4.68e-05	1.63086	up	--	--	--	--	--	--	Ethylene-responsive transcription factor ERF056 GN=ERF056 OS=Arabidopsis thaliana (Mouse-ear cress) PE=2 SV=1	ethylene-responsive transcription factor ERF056 [Arabidopsis thaliana]	--	--
AT2G22770	11.3217	14.4407	15.8719	5.40504	5.47365	5.3682	6.89e-06	1.44351	up	--	--	--	--	--	--	Transcription factor NAI1 GN=T30L20.3 OS=Arabidopsis thaliana (Mouse-ear cress) PE=2 SV=1	putative bHLH transcription factor (bHLH020) [Arabidopsis thaliana]	--	--
AT2G26150	5.47002	5.15855	6.47972	2.19672	1.79945	2.36483	2.19e-06	1.43351	up	[K]	Transcription	--	K09419|0|aly:ARALYDRAFT_481471|ATHSFA2; K09419 heat shock transcription factor, other eukaryote (A)	[K]	Transcription	Heat stress transcription factor A-2 GN=T19L18.4 OS=Arabidopsis thaliana (Mouse-ear cress) PE=1 SV=1	heat stress transcription factor A-2 [Arabidopsis thaliana]	--	--
AT3G53420	1083.87	1418.89	1214.38	474.286	405.152	509.006	1.95e-13	1.40243	up	[G]	Carbohydrate transport and metabolism	--	K09872|0|ath:AT3G53420|PIP2A; aquaporin PIP2-1; K09872 aquaporin PIP (A)	[G]	Carbohydrate transport and metabolism	Aquaporin PIP2-1, N-terminally processed GN=F4P12.120 OS=Arabidopsis thaliana (Mouse-ear cress) PE=1 SV=1	aquaporin PIP2-1 [Arabidopsis thaliana]	--	--
AT2G21650	10.3118	12.2819	7.71264	2.02752	5.1472	4.10599	0.00690833	1.3594	up	--	--	--	--	[O]	Posttranslational modification, protein turnover, chaperones	Protein RADIALIS-like 2 GN=F2G1.8 OS=Arabidopsis thaliana (Mouse-ear cress) PE=2 SV=1	MYB transcription factor RSM1 [Arabidopsis thaliana]	--	--
AT1G22500	10.5723	18.345	20.2981	5.29237	6.44603	6.59768	0.00577267	1.35627	up	--	--	--	--	[O]	Posttranslational modification, protein turnover, chaperones	E3 ubiquitin-protein ligase ATL15 (Precursor) GN=ATL15 OS=Arabidopsis thaliana (Mouse-ear cress) PE=1 SV=1	putative C3HC4-type RING zinc finger protein [Arabidopsis thaliana]	--	--
AT4G27410	183.424	172.947	117.17	53.4015	63.2802	75.6451	6.73e-05	1.32529	up	--	--	--	--	--	--	NAC domain-containing protein 72 GN=F27G19.10 OS=Arabidopsis thaliana (Mouse-ear cress) PE=2 SV=1	NAC transcription factor RD26 [Arabidopsis thaliana]	--	--
AT5G60890	52.785	54.093	70.2257	21.7257	24.5126	24.3726	1.14e-07	1.31383	up	[KAD]	--	--	K09422|0|ath:AT5G60890|MYB34; myb domain protein 34; K09422 myb proto-oncogene protein, plant (A)	[K]	Transcription	Transcription factor MYB34 GN=MSL3.10 OS=Arabidopsis thaliana (Mouse-ear cress) PE=1 SV=1	myb domain protein 34 [Arabidopsis thaliana]	--	--
AT1G56650	19.5863	28.9794	28.7199	13.3817	9.28683	9.0499	2.41e-05	1.28183	up	[KAD]	--	--	K16166|1.0804e-174|ath:AT1G56650|PAP1; transcription factor MYB75; K16166 transcription factor MYB75 (A)	[K]	Transcription	Transcription factor MYB75 GN=F25P12.92 OS=Arabidopsis thaliana (Mouse-ear cress) PE=1 SV=1	transcription factor MYB75 [Arabidopsis thaliana]	Circadian rhythm - plant (ko04712)	--
AT5G28770	32.4466	42.1021	34.0054	14.3205	13.6099	16.3166	1.08e-13	1.2683	up	--	--	--	--	--	--	Basic leucine zipper 63 GN=T32B20.4 OS=Arabidopsis thaliana (Mouse-ear cress) PE=1 SV=1	basic leucine zipper 63 [Arabidopsis thaliana]	--	--
AT2G34140	6.07604	5.13409	7.60541	2.54002	2.566	3.07458	0.00268111	1.21424	up	--	--	--	--	--	--	Cyclic dof factor 4 GN=T14G11.26 OS=Arabidopsis thaliana (Mouse-ear cress) PE=2 SV=1	Dof-type zinc finger DNA-binding family protein [Arabidopsis thaliana]	--	--
AT5G50915	59.3018	82.5742	76.4524	21.3504	30.6662	41.8135	3.16e-05	1.21308	up	--	--	--	--	--	--	Transcription factor bHLH137 GN=K3K7 OS=Arabidopsis thaliana (Mouse-ear cress) PE=2 SV=1	transcription factor bHLH137 [Arabidopsis thaliana]	--	--
AT2G36830	1943.27	1655.95	1482.96	733.619	650.323	813.732	2.04e-10	1.20652	up	[G]	Carbohydrate transport and metabolism	--	K09873|1.1976e-173|ath:AT2G36830|GAMMA-TIP; aquaporin TIP1-1; K09873 aquaporin TIP (A)	[G]	Carbohydrate transport and metabolism	Aquaporin TIP1-1, N-terminally processed GN=T1J8.1 OS=Arabidopsis thaliana (Mouse-ear cress) PE=1 SV=1	aquaporin TIP1-1 [Arabidopsis thaliana]	--	--
AT5G25830	8.5814	5.79699	6.11242	2.63512	3.84176	2.27444	0.00364227	1.20437	up	--	--	--	--	[K]	Transcription	GATA transcription factor 12 GN=GATA12 OS=Arabidopsis thaliana (Mouse-ear cress) PE=2 SV=1	GATA transcription factor 12 [Arabidopsis thaliana]	--	--
AT5G07690	56.7721	65.2738	95.3639	33.8629	32.1426	28.1464	0.00740391	1.19378	up	[KAD]	--	--	K09422|0|ath:AT5G07690|MYB29; myb domain protein 29; K09422 myb proto-oncogene protein, plant (A)	[K]	Transcription	Transcription factor MYB29 GN=MBK20.15 OS=Arabidopsis thaliana (Mouse-ear cress) PE=1 SV=1	myb domain protein 29 [Arabidopsis thaliana]	--	--
AT3G26520	1558.7	1793.05	1730.9	724.675	825.287	721.905	1.45e-09	1.16726	up	[G]	Carbohydrate transport and metabolism	--	K09873|2.46591e-164|ath:AT3G26520|TIP2; aquaporin TIP1-2; K09873 aquaporin TIP (A)	[G]	Carbohydrate transport and metabolism	Aquaporin TIP1-2, N-terminally processed GN=MFE16.17 OS=Arabidopsis thaliana (Mouse-ear cress) PE=1 SV=2	aquaporin TIP1-2 [Arabidopsis thaliana]	--	--
AT1G01030	3.17273	2.92525	3.3636	1.4248	1.62131	1.47271	0.00260077	1.16341	up	--	--	--	--	--	--	B3 domain-containing transcription factor NGA3 GN=NGA3 OS=Arabidopsis thaliana (Mouse-ear cress) PE=2 SV=1	B3 domain-containing transcription factor NGA3 [Arabidopsis thaliana]	--	--
AT5G38710	9.51552	12.6869	12.445	4.26977	5.16353	5.93287	2.49e-07	1.158	up	[E]	Amino acid transport and metabolism	--	K00318|0|ath:AT5G38710|proline dehydrogenase 2; K00318 proline dehydrogenase [EC:1.5.-.-] (A)	[E]	Amino acid transport and metabolism	Proline dehydrogenase 2, mitochondrial (Precursor) GN=MKD10.10 OS=Arabidopsis thaliana (Mouse-ear cress) PE=2 SV=1	proline dehydrogenase 2 [Arabidopsis thaliana]	Arginine and proline metabolism (ko00330)	--
AT1G52890	145.253	92.6842	102.309	38.8302	49.8623	62.8678	0.00700684	1.14403	up	--	--	--	--	--	--	NAC domain-containing protein 19 GN=F14G24.16 OS=Arabidopsis thaliana (Mouse-ear cress) PE=1 SV=1	NAC domain-containing protein 19 [Arabidopsis thaliana]	--	--
AT5G17300	43.4075	54.8155	62.9585	27.0698	21.8793	23.5886	1.32e-05	1.13533	up	--	--	--	--	[O]	Posttranslational modification, protein turnover, chaperones	Protein REVEILLE 1 GN=RVE1 OS=Arabidopsis thaliana (Mouse-ear cress) PE=2 SV=1	myb family transcription factor RVE1 [Arabidopsis thaliana]	--	--
AT5G67160	12.6723	13.7174	10.5526	5.33845	5.8683	5.72385	8.22e-07	1.11376	up	--	--	--	--	--	--	Uncharacterized acetyltransferase At3g50280 GN=At3g50280 OS=Arabidopsis thaliana (Mouse-ear cress) PE=3 SV=1	BAHD acyltransferase family protein [Arabidopsis thaliana]	--	--
AT3G59060	44.4727	68.0624	71.188	32.9567	28.9773	22.2579	0.00310898	1.10228	up	--	--	--	--	--	--	Transcription factor PIF5 GN=F17J16.110 OS=Arabidopsis thaliana (Mouse-ear cress) PE=1 SV=1	transcription factor PIF5 [Arabidopsis thaliana]	--	--
AT1G79700	6.71362	9.94562	10.1589	4.33474	4.85295	3.22589	0.000935	1.0981	up	--	--	--	K09285|1.52156e-177|ath:AT1G79700|AP2-like ethylene-responsive transcription factor WRI4; K09285 AP2-like factor, ANT lineage (A)	--	--	AP2-like ethylene-responsive transcription factor At1g79700 GN=At1g79700 OS=Arabidopsis thaliana (Mouse-ear cress) PE=2 SV=1	AP2-like ethylene-responsive transcription factor WRI4 [Arabidopsis thaliana]	--	--
AT1G66370	12.1544	13.64	8.82438	4.7871	4.69684	5.61497	0.00173398	1.06693	up	[KAD]	--	--	K09422|7.89043e-180|ath:AT1G66370|MYB113; transcription factor MYB113; K09422 myb proto-oncogene protein, plant (A)	[K]	Transcription	Transcription factor MYB113 GN=MYB113 OS=Arabidopsis thaliana (Mouse-ear cress) PE=1 SV=1	transcription factor MYB113 [Arabidopsis thaliana]	--	--
AT1G69570	7.9759	9.38563	9.39038	3.57667	4.90733	4.21258	2.89e-05	1.06413	up	--	--	--	--	--	--	Cyclic dof factor 5 OS=Arabidopsis thaliana (Mouse-ear cress) PE=2 SV=1	Dof zinc finger protein DOF1.10 [Arabidopsis thaliana]	--	--
AT3G07340	6.56992	10.8306	10.7462	4.23118	4.83471	4.42818	0.00430039	1.06105	up	--	--	--	--	--	--	Transcription factor bHLH62 GN=F21O3.5 OS=Arabidopsis thaliana (Mouse-ear cress) PE=2 SV=1	transcription factor bHLH62 [Arabidopsis thaliana]	--	--
AT1G06040	141.742	180.426	170.483	96.6785	79.499	67.3506	4.96e-08	1.00185	up	--	--	--	--	--	--	B-box zinc finger protein 24 {ECO:0000303|PubMed:19920209} GN=At1g06040 OS=Arabidopsis thaliana (Mouse-ear cress) PE=1 SV=1	salt tolerance protein [Arabidopsis thaliana]	--	--
AT3G15030	14.1792	15.2825	12.9933	32.3902	27.4745	25.3286	1.07e-10	-1.02344	down	--	--	--	--	--	--	Transcription factor TCP4 GN=K15M2.17 OS=Arabidopsis thaliana (Mouse-ear cress) PE=2 SV=1	transcription factor TCP4 [Arabidopsis thaliana]	--	--
AT4G30660	147.657	140.508	155.951	296.758	298.424	293.43	1.69e-09	-1.07974	down	--	--	--	--	[R]	General function prediction only	UPF0057 membrane protein At4g30660 GN=At4g30660 OS=Arabidopsis thaliana (Mouse-ear cress) PE=2 SV=1	putative low temperature and salt responsive protein [Arabidopsis thaliana]	--	--
AT4G30650	245.068	217.952	187.367	478.081	541.816	535.884	3.58e-17	-1.28359	down	[S]	Function unknown	--	--	[R]	General function prediction only	UPF0057 membrane protein At4g30650 GN=At4g30650 OS=Arabidopsis thaliana (Mouse-ear cress) PE=3 SV=1	putative low temperature and salt responsive protein [Arabidopsis thaliana]	--	--

## Sheet: Sheet2
#ID	TOE1	TOE2	TOE3	TWT1	TWT2	TWT3	FDR	log2FC	regulated	COG_class	COG_class_annotation	GO_annotation	KEGG_annotation	KOG_class	KOG_class_annotation	Swissprot_annotation	nr_annotation	KEGG_pathway_annotation	GO_second_level_annotation
AT5G42180	27.0129	38.9202	68.104	0.329202	0.664113	0.427617	2.62e-08	6.6481	up	--	--	--	K00430|0|ath:AT5G42180|peroxidase; K00430 peroxidase [EC:1.11.1.7] (A)	--	--	Peroxidase 64 (Precursor) GN=MJC20.29 OS=Arabidopsis thaliana (Mouse-ear cress) PE=1 SV=1	peroxidase [Arabidopsis thaliana]	Phenylalanine metabolism (ko00360);; Phenylpropanoid biosynthesis (ko00940)	--
AT1G51780	24.2394	16.0026	21.3344	0.0334958	0.970582	0.267661	3.24e-28	5.65655	up	[R]	General function prediction only	--	K14664|0|ath:AT1G51780|ILL5; IAA-amino acid hydrolase ILR1-like 5; K14664 IAA-amino acid hydrolase [EC:3.5.1.-] (A)	--	--	IAA-amino acid hydrolase ILR1-like 5 (Precursor) GN=ILL5 OS=Arabidopsis thaliana (Mouse-ear cress) PE=3 SV=1	IAA-amino acid hydrolase ILR1-like 5 [Arabidopsis thaliana]	--	--
AT5G24240	12.4114	2.51008	15.2506	0.503019	0.428874	0.490698	0.00648901	4.44239	up	--	--	--	--	[T]	Signal transduction mechanisms	Phosphatidylinositol 4-kinase gamma 3 GN=PI4KG3 OS=Arabidopsis thaliana (Mouse-ear cress) PE=2 SV=1	phosphatidylinositol 3- and 4-kinase / ubiquitin family protein [Arabidopsis thaliana]	--	--
AT5G57550	24.2995	39.4319	26.9581	1.341	0.945303	2.19727	3.65e-20	4.3511	up	--	--	--	K08235|0|ath:AT5G57550|XTH25; probable xyloglucan endotransglucosylase/hydrolase protein 25; K08235 xyloglucan:xyloglucosyl transferase [EC:2.4.1.207] (A)	--	--	Probable xyloglucan endotransglucosylase/hydrolase protein 25 (Precursor) GN=MUA2.12 OS=Arabidopsis thaliana (Mouse-ear cress) PE=2 SV=2	probable xyloglucan endotransglucosylase/hydrolase protein 25 [Arabidopsis thaliana]	--	--
AT1G75750	1202.59	1116.47	1455.21	55.7132	61.8835	75.4728	3.37e-38	4.25868	up	--	--	--	--	--	--	Gibberellin-regulated protein 1 (Precursor) GN=GASA1 OS=Arabidopsis thaliana (Mouse-ear cress) PE=2 SV=2	GA-responsive GAST1 protein-like protein [Arabidopsis thaliana]	--	--
AT2G38240	34.912	21.5572	37.4476	1.15407	1.53725	2.36085	2.86e-13	4.21472	up	[R]	General function prediction only	--	--	[QR]	--	Protein SRG1 GN=SRG1 OS=Arabidopsis thaliana (Mouse-ear cress) PE=2 SV=1	2-oxoglutarate (2OG) and Fe(II)-dependent oxygenase-like protein [Arabidopsis thaliana]	--	--
AT4G10290	2.56014	6.19757	7.23052	0.121505	0.469858	0.597423	0.000241	4.14419	up	[R]	General function prediction only	--	--	--	--	--	RmlC-like cupins superfamily protein [Arabidopsis thaliana]	--	--
AT1G43160	131.691	81.1544	126.582	4.46388	4.64395	10.2933	6.88e-16	4.11984	up	--	--	--	K09286|9.72546e-131|ath:AT1G43160|RAP2.6; ethylene-responsive transcription factor RAP2-6; K09286 EREBP-like factor (A)	--	--	Ethylene-responsive transcription factor RAP2-6 GN=F1I21.18 OS=Arabidopsis thaliana (Mouse-ear cress) PE=2 SV=2	ethylene-responsive transcription factor RAP2-6 [Arabidopsis thaliana]	--	--
AT5G63450	12.6485	11.6022	18.7927	0.513291	0.972899	1.09303	1.35e-12	4.05684	up	--	--	--	--	[QI]	--	Cytochrome P450 94B1 GN=CYP94B1 OS=Arabidopsis thaliana (Mouse-ear cress) PE=2 SV=1	cytochrome P450, family 94, subfamily B, polypeptide 1 [Arabidopsis thaliana]	--	--
AT3G11480	38.7046	23.2896	32.0131	0.823034	3.20713	2.56835	1.58e-13	3.83429	up	--	--	--	--	--	--	Salicylate/benzoate carboxyl methyltransferase GN=BSMT1 OS=Arabidopsis thaliana (Mouse-ear cress) PE=1 SV=1	SABATH methyltransferase BSMT1 [Arabidopsis thaliana]	--	--
AT1G54095	1.66229	1.91081	1.64054	0.0714293	0.425568	0	0.00255353	3.76642	up	--	--	--	--	--	--	--	uncharacterized protein [Arabidopsis thaliana]	--	--
AT1G22470	19.4235	11.9289	25.3296	1.96239	2.41852	2.24578	2.94e-07	3.66664	up	--	--	--	--	--	--	--	hypothetical protein ARALYDRAFT_313132 [Arabidopsis lyrata subsp. lyrata]	--	--
AT2G24210	1.147	2.53365	1.42364	0.0271479	0.222901	0.251096	6.54e-05	3.54775	up	--	--	--	K12467|0|ath:AT2G24210|TPS10; terpene synthase 10; K12467 myrcene/ocimene synthase [EC:4.2.3.15] (A)	--	--	Tricyclene synthase, chloroplastic (Precursor) GN=TPS10 OS=Arabidopsis thaliana (Mouse-ear cress) PE=2 SV=1	terpene synthase 10 [Arabidopsis thaliana]	Monoterpenoid biosynthesis (ko00902)	--
AT1G09540	1.71433	1.8802	3.02369	0.268821	0.195457	0.232932	1.02e-06	3.44067	up	[KAD]	--	--	K09422|0|ath:AT1G09540|MYB61; myb domain protein 61; K09422 myb proto-oncogene protein, plant (A)	[K]	Transcription	Transcription factor MYB86 GN=F21E10.4 OS=Arabidopsis thaliana (Mouse-ear cress) PE=2 SV=1	myb domain protein 61 [Arabidopsis thaliana]	--	--
AT5G45820	8.84297	18.1702	11.7793	2.46081	0.814903	0.438932	9.37e-07	3.39995	up	[RTKL]	--	--	--	[T]	Signal transduction mechanisms	CBL-interacting serine/threonine-protein kinase 20 GN=K15I22.2 OS=Arabidopsis thaliana (Mouse-ear cress) PE=1 SV=1	CBL-interacting serine/threonine-protein kinase 20 [Arabidopsis thaliana]	--	--
AT5G38130	8.52635	22.3982	12.7929	1.50595	1.59924	1.09625	0.000583	3.38	up	--	--	--	--	--	--	Uncharacterized acetyltransferase At3g50280 GN=At3g50280 OS=Arabidopsis thaliana (Mouse-ear cress) PE=3 SV=1	HXXXD-type acyl-transferase-like protein [Arabidopsis thaliana]	--	--
AT2G27505	1.06925	1.57156	2.89679	0.215467	0.218392	0.275499	0.00787742	3.26217	up	--	--	--	--	--	--	F-box/FBD/LRR-repeat protein At2g26030 GN=At2g26030 OS=Arabidopsis thaliana (Mouse-ear cress) PE=2 SV=2	FBD-like domain family protein [Arabidopsis thaliana]	--	--
AT4G16563	11.2924	16.749	10.159	1.12276	1.26503	1.64236	8.95e-11	3.25325	up	--	--	--	--	[O]	Posttranslational modification, protein turnover, chaperones	Aspartic proteinase nepenthesin-2 (Precursor) GN=nep2 OS=Nepenthes gracilis (Slender pitcher plant) PE=1 SV=1	aspartyl protease family protein [Arabidopsis thaliana]	--	--
AT5G07010	34.785	25.1057	46.7569	2.35478	3.82235	5.27629	1.04e-07	3.22045	up	--	--	--	--	[R]	General function prediction only	Cytosolic sulfotransferase 15 GN=MOJ9.18 OS=Arabidopsis thaliana (Mouse-ear cress) PE=1 SV=1	sulfotransferase 2A [Arabidopsis thaliana]	--	--
AT2G30830	8.89663	11.0622	9.35037	0.872692	1.25785	0.997853	7.19e-24	3.18727	up	[R]	General function prediction only	--	--	[QR]	--	Probable 2-oxoacid dependent dioxygenase GN=GSL-OH OS=Arabidopsis thaliana (Mouse-ear cress) PE=2 SV=1	2-oxoglutarate dependent oxygenase-like protein [Arabidopsis thaliana]	--	--
AT3G30775	81.4156	40.4297	28.9387	5.08131	5.47657	6.00839	0.0069209	3.17841	up	[E]	Amino acid transport and metabolism	--	K00318|0|ath:AT3G30775|ERD5; proline dehydrogenase 1; K00318 proline dehydrogenase [EC:1.5.-.-] (A)	[E]	Amino acid transport and metabolism	Proline dehydrogenase 1, mitochondrial (Precursor) OS=Arabidopsis thaliana (Mouse-ear cress) PE=1 SV=2	proline dehydrogenase 1 [Arabidopsis thaliana]	Arginine and proline metabolism (ko00330)	--
AT3G46660	77.1028	42.4317	49.7509	4.27305	6.00911	8.2018	9.39e-07	3.17791	up	--	--	--	--	[GC]	--	UDP-glycosyltransferase 76E12 GN=UGT76E12 OS=Arabidopsis thaliana (Mouse-ear cress) PE=2 SV=1	UDP-glucosyl transferase 76E12 [Arabidopsis thaliana]	--	--
AT1G29540	2.2314	2.32981	2.78674	0.141044	0.132647	0.12145	0.00583493	3.14818	up	--	--	--	--	--	--	--	uncharacterized protein [Arabidopsis thaliana]	--	--
AT1G14520	13.0606	15.8643	16.0177	1.64661	2.00604	1.55736	1.62e-36	3.09615	up	--	--	--	K00469|0|ath:AT1G14520|MIOX1; inositol oxygenase 1; K00469 inositol oxygenase [EC:1.13.99.1] (A)	[R]	General function prediction only	Inositol oxygenase 1 OS=Arabidopsis thaliana (Mouse-ear cress) PE=2 SV=1	inositol oxygenase 1 [Arabidopsis thaliana]	Ascorbate and aldarate metabolism (ko00053);; Inositol phosphate metabolism (ko00562)	--
AT1G62440	4.09227	3.7078	3.23221	0.386132	0.495779	0.453334	1.02e-16	3.09537	up	--	--	--	--	--	--	Leucine-rich repeat extensin-like protein 2 (Precursor) GN=LRX2 OS=Arabidopsis thaliana (Mouse-ear cress) PE=2 SV=1	leucine-rich repeat extensin-like protein 2 [Arabidopsis thaliana]	--	--
AT3G48520	89.9371	69.5346	52.4002	3.68637	8.05321	13.3416	1.6e-09	3.05736	up	--	--	--	--	[QI]	--	Cytochrome P450 94B3 GN=CYP94B3 OS=Arabidopsis thaliana (Mouse-ear cress) PE=2 SV=1	cytochrome P450, family 94, subfamily B, polypeptide 3 [Arabidopsis thaliana]	--	--
AT5G37970	3.1328	4.20153	3.87534	0.45267	0.919406	0.0462621	1.02e-09	3.05694	up	--	--	--	--	--	--	Probable S-adenosylmethionine-dependent methyltransferase At5g37970 GN=At5g37970 OS=Arabidopsis thaliana (Mouse-ear cress) PE=3 SV=1	probable S-adenosylmethionine-dependent methyltransferase [Arabidopsis thaliana]	--	--
AT5G64750	22.6956	20.4613	15.6757	1.94528	1.39414	3.74402	8.68e-20	3.0391	up	--	--	--	--	--	--	Ethylene-responsive transcription factor ABR1 GN=MVP7.8 OS=Arabidopsis thaliana (Mouse-ear cress) PE=2 SV=1	ethylene-responsive transcription factor ABR1 [Arabidopsis thaliana]	--	--
AT5G03545	235.939	192.62	361.225	31.5384	43.7047	24.0489	1.21e-05	2.98987	up	--	--	--	--	[U]	Intracellular trafficking, secretion, and vesicular transport	--	uncharacterized protein [Arabidopsis thaliana]	--	--
AT5G08150	4.06756	7.63498	4.72341	0.773048	0.880518	0.661571	1.7e-05	2.93534	up	--	--	--	--	--	--	--	putative protein [Arabidopsis thaliana]	--	--
AT4G27140	1.29812	2.32261	3.27129	0.0892934	0.344913	0.709003	0.00992863	2.84493	up	--	--	--	--	--	--	2S seed storage protein 1 large subunit (Precursor) GN=AT2S1 OS=Arabidopsis thaliana (Mouse-ear cress) PE=1 SV=1	seed storage albumin 1 [Arabidopsis thaliana]	--	--
AT3G27416	5.95668	6.18948	6.07871	0.576513	1.43324	0.863896	0.000118	2.84154	up	--	--	--	--	--	--	--	uncharacterized protein [Arabidopsis thaliana]	--	--
AT2G45180	1090.36	1525.16	1375.91	200.259	156.783	222.228	1.23e-21	2.78297	up	--	--	--	--	--	--	14 kDa proline-rich protein DC2.15 (Precursor) OS=Daucus carota (Wild carrot) PE=2 SV=1	protease inhibitor/seed storage/lipid transfer protein (LTP) family protein [Arabidopsis thaliana]	--	--
AT3G43250	8.47178	7.17161	11.8455	1.65321	1.24458	1.23871	6.41e-07	2.73927	up	--	--	--	--	[S]	Function unknown	--	uncharacterized protein [Arabidopsis thaliana]	--	--
AT2G47180	200.063	239.585	319.337	31.5616	41.7227	41.0629	4.31e-10	2.71852	up	[M]	Cell wall/membrane/envelope biogenesis	--	K18819|0|ath:AT2G47180|GolS1; galactinol synthase 1; K18819 inositol 3-alpha-galactosyltransferase [EC:2.4.1.123] (A)	[G]	Carbohydrate transport and metabolism	Galactinol synthase 1 GN=GOLS1 OS=Arabidopsis thaliana (Mouse-ear cress) PE=1 SV=1	galactinol synthase 1 [Arabidopsis thaliana]	Galactose metabolism (ko00052)	--
AT2G46790	4.5816	4.74095	4.12938	0.995668	0.617382	0.44742	1.48e-15	2.71718	up	[T]	Signal transduction mechanisms	--	K12128|0|ath:AT2G46790|PRR9; two-component response regulator-like APRR9; K12128 pseudo-response regulator 9 (A)	[K]	Transcription	Two-component response regulator-like APRR9 GN=APRR9 OS=Arabidopsis thaliana (Mouse-ear cress) PE=1 SV=2	two-component response regulator-like APRR9 [Arabidopsis thaliana]	Circadian rhythm - plant (ko04712)	--
AT2G02990	60.7794	40.1729	37.1445	6.70245	3.11726	11.8296	2.39e-07	2.67684	up	--	--	--	K01166|1.24587e-142|ath:AT2G02990|RNS1; ribonuclease 1; K01166 ribonuclease T2 [EC:3.1.27.1] (A)	[A]	RNA processing and modification	Ribonuclease 1 (Precursor) GN=RNS1 OS=Arabidopsis thaliana (Mouse-ear cress) PE=1 SV=1	ribonuclease 1 [Arabidopsis thaliana]	--	--
AT4G33930	1.86518	2.73555	1.06485	0.19549	0.129092	0.722033	0.00845108	2.63166	up	--	--	--	--	--	--	--	glycine-rich protein [Arabidopsis thaliana]	--	--
AT1G53470	5.9963	4.18123	2.04206	0.868924	0.883873	0.270306	0.0096861	2.60714	up	[M]	Cell wall/membrane/envelope biogenesis	--	--	[M]	Cell wall/membrane/envelope biogenesis	Mechanosensitive ion channel protein 4 GN=MSL4 OS=Arabidopsis thaliana (Mouse-ear cress) PE=3 SV=1	mechanosensitive channel of small conductance-like 4 [Arabidopsis thaliana]	--	--
AT1G13670	10.7971	6.77179	6.49376	2.1836	1.37712	0.501798	1.45e-05	2.60218	up	--	--	--	--	--	--	--	uncharacterized protein [Arabidopsis thaliana]	--	--
AT3G45970	80.7062	94.9073	76.4284	7.25424	13.0014	20.5033	5.34e-40	2.60201	up	--	--	--	--	--	--	Expansin-like A1 (Precursor) GN=F16L2_180 OS=Arabidopsis thaliana (Mouse-ear cress) PE=2 SV=1	expansin-like A1 [Arabidopsis thaliana]	--	--
AT5G02170	6.05262	3.38481	4.99239	0.781628	1.11248	0.580605	6.71e-07	2.55495	up	--	--	--	K15015|0|aly:ARALYDRAFT_486994|amino acid transporter family protein; K15015 solute carrier family 32 (vesicular inhibitory amino acid transporter) (A)	[E]	Amino acid transport and metabolism	--	transmembrane amino acid transporter family protein [Arabidopsis thaliana]	--	--
AT3G16920	25.0357	21.7305	50.1757	5.62024	3.76937	7.11141	0.00958884	2.54388	up	[R]	General function prediction only	--	--	[R]	General function prediction only	Chitinase-like protein 2 (Precursor) GN=CTL2 OS=Arabidopsis thaliana (Mouse-ear cress) PE=2 SV=1	chitinase-like protein 2 [Arabidopsis thaliana]	--	--
AT4G30270	211.105	438.657	295.547	45.2998	50.477	65.658	5.75e-05	2.5302	up	--	--	--	K08235|0|ath:AT4G30270|XTH24; xyloglucan endotransglucosylase/hydrolase protein 24; K08235 xyloglucan:xyloglucosyl transferase [EC:2.4.1.207] (A)	--	--	Xyloglucan endotransglucosylase/hydrolase protein 24 (Precursor) GN=At4g30270 OS=Arabidopsis thaliana (Mouse-ear cress) PE=1 SV=2	xyloglucan endotransglucosylase/hydrolase protein 24 [Arabidopsis thaliana]	--	--
AT5G65730	93.5131	103.336	92.9373	15.8051	17.0129	17.5435	6.87e-61	2.50713	up	--	--	--	K08235|0|ath:AT5G65730|XTH6; probable xyloglucan endotransglucosylase/hydrolase protein 6; K08235 xyloglucan:xyloglucosyl transferase [EC:2.4.1.207] (A)	--	--	Probable xyloglucan endotransglucosylase/hydrolase protein 6 (Precursor) GN=MPA24.8 OS=Arabidopsis thaliana (Mouse-ear cress) PE=2 SV=2	probable xyloglucan endotransglucosylase/hydrolase protein 6 [Arabidopsis thaliana]	--	--
AT3G47340	13.5902	17.8063	18.0399	2.76905	2.08998	3.8325	1.6e-22	2.49988	up	[E]	Amino acid transport and metabolism	--	K01953|0|ath:AT3G47340|ASN1; asparagine synthetase [glutamine-hydrolyzing]; K01953 asparagine synthase (glutamine-hydrolysing) [EC:6.3.5.4] (A)	[E]	Amino acid transport and metabolism	Asparagine synthetase [glutamine-hydrolyzing] 1 GN=T21L8.90 OS=Arabidopsis thaliana (Mouse-ear cress) PE=2 SV=2	asparagine synthetase [glutamine-hydrolyzing] [Arabidopsis thaliana]	Alanine, aspartate and glutamate metabolism (ko00250)	--
AT5G60490	50.2501	37.7667	76.7419	8.68925	13.3856	7.26511	0.000324	2.4921	up	--	--	--	--	--	--	Fasciclin-like arabinogalactan protein 12 (Precursor) GN=FLA12 OS=Arabidopsis thaliana (Mouse-ear cress) PE=2 SV=2	fasciclin-like arabinogalactan protein 12 [Arabidopsis thaliana]	--	--
AT4G33467	89.0934	63.6777	36.3896	7.14139	12.333	14.6027	0.00371445	2.42344	up	--	--	--	--	--	--	--	uncharacterized protein [Arabidopsis thaliana]	--	--
AT4G30290	23.4324	19.1639	22.3447	4.29721	2.45514	5.28826	4.42e-25	2.41859	up	--	--	--	K08235|0|ath:AT4G30290|XTH19; xyloglucan endotransglucosylase/hydrolase 19; K08235 xyloglucan:xyloglucosyl transferase [EC:2.4.1.207] (A)	--	--	Probable xyloglucan endotransglucosylase/hydrolase protein 19 (Precursor) GN=XTH19 OS=Arabidopsis thaliana (Mouse-ear cress) PE=2 SV=1	xyloglucan endotransglucosylase/hydrolase 19 [Arabidopsis thaliana]	--	--

## Sheet: Sheet3
#ID	FDR	log2FC	regulated	nr_annotation
AT5G42180	2.62e-08	6.6481	up	peroxidase [Arabidopsis thaliana]
AT1G51780	3.24e-28	5.65655	up	IAA-amino acid hydrolase ILR1-like 5 [Arabidopsis thaliana]
AT5G24240	0.00648901	4.44239	up	phosphatidylinositol 3- and 4-kinase / ubiquitin family protein [Arabidopsis thaliana]
AT5G57550	3.65e-20	4.3511	up	probable xyloglucan endotransglucosylase/hydrolase protein 25 [Arabidopsis thaliana]
AT1G75750	3.37e-38	4.25868	up	GA-responsive GAST1 protein-like protein [Arabidopsis thaliana]
AT2G38240	2.86e-13	4.21472	up	2-oxoglutarate (2OG) and Fe(II)-dependent oxygenase-like protein [Arabidopsis thaliana]
AT4G10290	0.000241	4.14419	up	RmlC-like cupins superfamily protein [Arabidopsis thaliana]
AT1G43160	6.88e-16	4.11984	up	ethylene-responsive transcription factor RAP2-6 [Arabidopsis thaliana]
AT5G63450	1.35e-12	4.05684	up	cytochrome P450, family 94, subfamily B, polypeptide 1 [Arabidopsis thaliana]
AT3G11480	1.58e-13	3.83429	up	SABATH methyltransferase BSMT1 [Arabidopsis thaliana]
AT1G54095	0.00255353	3.76642	up	uncharacterized protein [Arabidopsis thaliana]
AT1G22470	2.94e-07	3.66664	up	hypothetical protein ARALYDRAFT_313132 [Arabidopsis lyrata subsp. lyrata]
AT2G24210	6.54e-05	3.54775	up	terpene synthase 10 [Arabidopsis thaliana]
AT1G09540	1.02e-06	3.44067	up	myb domain protein 61 [Arabidopsis thaliana]
AT5G45820	9.37e-07	3.39995	up	CBL-interacting serine/threonine-protein kinase 20 [Arabidopsis thaliana]
AT5G38130	0.000583	3.38	up	HXXXD-type acyl-transferase-like protein [Arabidopsis thaliana]
AT2G27505	0.00787742	3.26217	up	FBD-like domain family protein [Arabidopsis thaliana]
AT4G16563	8.95e-11	3.25325	up	aspartyl protease family protein [Arabidopsis thaliana]
AT5G07010	1.04e-07	3.22045	up	sulfotransferase 2A [Arabidopsis thaliana]
AT2G30830	7.19e-24	3.18727	up	2-oxoglutarate dependent oxygenase-like protein [Arabidopsis thaliana]
AT3G30775	0.0069209	3.17841	up	proline dehydrogenase 1 [Arabidopsis thaliana]
AT3G46660	9.39e-07	3.17791	up	UDP-glucosyl transferase 76E12 [Arabidopsis thaliana]
AT1G29540	0.00583493	3.14818	up	uncharacterized protein [Arabidopsis thaliana]
AT1G14520	1.62e-36	3.09615	up	inositol oxygenase 1 [Arabidopsis thaliana]
AT1G62440	1.02e-16	3.09537	up	leucine-rich repeat extensin-like protein 2 [Arabidopsis thaliana]
AT3G48520	1.6e-09	3.05736	up	cytochrome P450, family 94, subfamily B, polypeptide 3 [Arabidopsis thaliana]
AT5G37970	1.02e-09	3.05694	up	probable S-adenosylmethionine-dependent methyltransferase [Arabidopsis thaliana]
AT5G64750	8.68e-20	3.0391	up	ethylene-responsive transcription factor ABR1 [Arabidopsis thaliana]
AT5G03545	1.21e-05	2.98987	up	uncharacterized protein [Arabidopsis thaliana]
AT5G08150	1.7e-05	2.93534	up	putative protein [Arabidopsis thaliana]
AT4G27140	0.00992863	2.84493	up	seed storage albumin 1 [Arabidopsis thaliana]
AT3G27416	0.000118	2.84154	up	uncharacterized protein [Arabidopsis thaliana]
AT2G45180	1.23e-21	2.78297	up	protease inhibitor/seed storage/lipid transfer protein (LTP) family protein [Arabidopsis thaliana]
AT3G43250	6.41e-07	2.73927	up	uncharacterized protein [Arabidopsis thaliana]
AT2G47180	4.31e-10	2.71852	up	galactinol synthase 1 [Arabidopsis thaliana]
AT2G46790	1.48e-15	2.71718	up	two-component response regulator-like APRR9 [Arabidopsis thaliana]
AT2G02990	2.39e-07	2.67684	up	ribonuclease 1 [Arabidopsis thaliana]
AT4G33930	0.00845108	2.63166	up	glycine-rich protein [Arabidopsis thaliana]
AT1G53470	0.0096861	2.60714	up	mechanosensitive channel of small conductance-like 4 [Arabidopsis thaliana]
AT1G13670	1.45e-05	2.60218	up	uncharacterized protein [Arabidopsis thaliana]
AT3G45970	5.34e-40	2.60201	up	expansin-like A1 [Arabidopsis thaliana]
AT5G02170	6.71e-07	2.55495	up	transmembrane amino acid transporter family protein [Arabidopsis thaliana]
AT3G16920	0.00958884	2.54388	up	chitinase-like protein 2 [Arabidopsis thaliana]
AT4G30270	5.75e-05	2.5302	up	xyloglucan endotransglucosylase/hydrolase protein 24 [Arabidopsis thaliana]
AT5G65730	6.87e-61	2.50713	up	probable xyloglucan endotransglucosylase/hydrolase protein 6 [Arabidopsis thaliana]
AT3G47340	1.6e-22	2.49988	up	asparagine synthetase [glutamine-hydrolyzing] [Arabidopsis thaliana]
AT5G60490	0.000324	2.4921	up	fasciclin-like arabinogalactan protein 12 [Arabidopsis thaliana]
AT4G33467	0.00371445	2.42344	up	uncharacterized protein [Arabidopsis thaliana]
AT4G30290	4.42e-25	2.41859	up	xyloglucan endotransglucosylase/hydrolase 19 [Arabidopsis thaliana]
AT4G17470	0.00514922	2.40683	up	putative palmitoyl-protein thioesterase [Arabidopsis thaliana]
AT2G20670	4.6e-08	2.38317	up	uncharacterized protein [Arabidopsis thaliana]
AT2G32510	5.09e-09	2.37552	up	mitogen-activated protein kinase kinase kinase 17 [Arabidopsis thaliana]
AT1G50040	6.58e-07	2.35677	up	uncharacterized protein [Arabidopsis thaliana]
AT4G35060	1.11e-14	2.35302	up	heavy metal transport/detoxification domain-containing protein [Arabidopsis thaliana]
AT1G52690	0.00497732	2.30694	up	Late embryogenesis abundant protein (LEA) family protein [Arabidopsis thaliana]
AT5G44050	6.42e-09	2.28947	up	MATE efflux family protein [Arabidopsis thaliana]
AT1G21910	2.03e-06	2.23978	up	ethylene-responsive transcription factor ERF012 [Arabidopsis thaliana]
AT5G04330	1.15e-21	2.23656	up	cytochrome P450 84A4 [Arabidopsis thaliana]
AT4G08870	1.47e-07	2.22099	up	arginine amidohydrolase 2 [Arabidopsis thaliana]
AT4G36105	0.00187399	2.21636	up	uncharacterized protein [Arabidopsis thaliana]
AT4G21680	2.41e-12	2.2146	up	nitrate transporter 1.8 [Arabidopsis thaliana]
AT3G45060	0.000627	2.20159	up	high affinity nitrate transporter 2.6 [Arabidopsis thaliana]
AT5G24080	0.00109691	2.19747	up	G-type lectin S-receptor-like serine/threonine protein kinase [Arabidopsis thaliana]
AT4G29930	1.36e-07	2.19515	up	transcription factor bHLH27 [Arabidopsis thaliana]
AT1G05100	0.00856635	2.18342	up	mitogen-activated protein kinase kinase kinase 18 [Arabidopsis thaliana]
AT5G16080	0.00052	2.17744	up	carboxyesterase 17 [Arabidopsis thaliana]
AT1G27045	0.00137831	2.16307	up	homeobox-leucine zipper protein ATHB-54 [Arabidopsis thaliana]
AT1G33340	7.18e-05	2.15807	up	ENTH/ANTH/VHS superfamily protein [Arabidopsis thaliana]
AT5G54300	3.93e-37	2.15052	up	uncharacterized protein [Arabidopsis thaliana]
AT4G34970	2.2e-05	2.14068	up	actin depolymerizing factor 9 [Arabidopsis thaliana]
AT3G16150	3.84e-05	2.12944	up	probable isoaspartyl peptidase/L-asparaginase 2 [Arabidopsis thaliana]
AT2G23690	6.97e-05	2.12864	up	uncharacterized protein [Arabidopsis thaliana]
AT4G22470	6.33e-10	2.12414	up	protease inhibitor/seed storage/lipid transfer protein (LTP) family protein [Arabidopsis thaliana]
AT4G14368	0.000205	2.12211	up	regulator of chromosome condensation repeat-containing protein [Arabidopsis thaliana]
AT3G63060	0.00447628	2.11491	up	putative protein [Arabidopsis thaliana]
AT5G59310	1.96e-07	2.11345	up	non-specific lipid-transfer protein 4 [Arabidopsis thaliana]
AT2G37180	6.49e-44	2.1035	up	aquaporin PIP2-3 [Arabidopsis thaliana]
AT5G12020	0.00848672	2.09749	up	class II heat shock protein 17.6 [Arabidopsis thaliana]
AT5G06980	4.48e-31	2.08808	up	uncharacterized protein [Arabidopsis thaliana]
AT2G20880	0.00016	2.08608	up	ethylene-responsive transcription factor ERF053 [Arabidopsis thaliana]
AT2G36590	8.54e-10	2.07466	up	proline transporter 3 [Arabidopsis thaliana]
AT5G06870	5.34e-40	2.0733	up	polygalacturonase inhibitor 2 [Arabidopsis thaliana]
AT2G29710	2.86e-10	2.06176	up	UDP-glycosyltransferase 71D2 [Arabidopsis thaliana]
AT3G02410	3.25e-05	2.05528	up	probable isoprenylcysteine alpha-carbonyl methylesterase ICMEL2 [Arabidopsis thaliana]
AT5G65390	1.31e-07	2.05474	up	hypothetical protein EUTSA_v10005722mg [Eutrema salsugineum]
AT3G14395	0.000935	2.05251	up	uncharacterized protein [Arabidopsis thaliana]
AT2G30600	5.26e-41	2.0402	up	BTB/POZ domain-containing protein [Arabidopsis thaliana]
AT2G40340	0.000646	2.03877	up	dehydration-responsive element-binding protein 2C [Arabidopsis thaliana]
AT5G61890	0.00101353	2.02643	up	ethylene-responsive transcription factor ERF114 [Arabidopsis thaliana]
AT4G05100	2.65e-07	2.01179	up	myb domain protein 74 [Arabidopsis thaliana]
AT5G67480	9.26e-36	2.01024	up	BTB and TAZ domain protein 4 [Arabidopsis thaliana]
AT2G32670	1.34e-09	2.0012	up	vesicle-associated membrane protein 725 [Arabidopsis thaliana]
AT2G30615	1.35e-12	1.9959	up	uncharacterized protein [Arabidopsis thaliana]
AT5G47330	6.86e-20	1.9857	up	putative palmitoyl-protein thioesterase precursor [Arabidopsis thaliana]
AT2G28120	0.000207	1.97379	up	major facilitator protein [Arabidopsis thaliana]
AT1G06830	4.18e-10	1.97008	up	monothiol glutaredoxin-S11 [Arabidopsis thaliana]
AT5G20250	1.03e-16	1.96534	up	putative galactinol--sucrose galactosyltransferase 6 [Arabidopsis thaliana]
AT4G33905	0.00373666	1.96437	up	Peroxisomal membrane protein Mpv17/PMP22 [Arabidopsis thaliana]
AT1G61810	4.02e-05	1.94539	up	beta-glucosidase 45 [Arabidopsis thaliana]
AT3G50560	5.82e-10	1.94397	up	Rossmann-fold NAD(P)-binding domain-containing protein [Arabidopsis thaliana]
AT3G02140	0.00186314	1.94343	up	Ninja-family protein AFP4 [Arabidopsis thaliana]
AT2G23130	8.18e-14	1.94147	up	Lysine-rich arabinogalactan protein 17 [Arabidopsis thaliana]
AT3G18550	0.000907	1.92631	up	transcription factor TCP18 [Arabidopsis thaliana]
AT2G34070	6.9e-38	1.92462	up	trichome birefringence-like 37 protein [Arabidopsis thaliana]
AT4G37990	0.00298371	1.89103	up	cinnamyl alcohol dehydrogenase 8 [Arabidopsis thaliana]
AT1G69480	0.00375143	1.88628	up	EXS (ERD1/XPR1/SYG1) family protein [Arabidopsis thaliana]
AT5G05600	1.49e-11	1.88442	up	oxidoreductase, 2OG-Fe(II) oxygenase family protein [Arabidopsis thaliana]
AT2G44130	5.55e-05	1.86675	up	F-box/kelch-repeat protein [Arabidopsis thaliana]
AT1G02640	0.00115591	1.86182	up	probable beta-D-xylosidase 2 [Arabidopsis thaliana]
AT4G15690	2.84e-08	1.8609	up	monothiol glutaredoxin-S5 [Arabidopsis thaliana]
AT2G18193	7.51e-05	1.84934	up	putative AAA-type ATPase [Arabidopsis thaliana]
AT1G79310	2.62e-06	1.8472	up	metacaspase 7 [Arabidopsis thaliana]
AT5G24030	3.87e-05	1.84528	up	SLAC1 homologue 3 [Arabidopsis thaliana]
AT5G56840	1.05e-11	1.84449	up	myb-like transcription factor family protein [Arabidopsis thaliana]
AT4G29690	4.99e-09	1.84301	up	alkaline-phosphatase-like protein [Arabidopsis thaliana]
AT1G20070	3.3e-17	1.80153	up	uncharacterized protein [Arabidopsis thaliana]
AT5G09440	3.35e-21	1.79546	up	protein exordium like 4 [Arabidopsis thaliana]
AT2G18470	7.59e-08	1.78412	up	proline-rich extensin-like receptor kinase 4 [Arabidopsis thaliana]
AT1G64200	5.05e-16	1.7813	up	V-type proton ATPase subunit E3 [Arabidopsis thaliana]
AT5G19100	8.52e-05	1.77778	up	Eukaryotic aspartyl protease family protein [Arabidopsis thaliana]
AT1G29920	1.73e-12	1.77123	up	chlorophyll A/B binding protein 3 [Arabidopsis thaliana]
AT1G73480	2.22e-20	1.76876	up	alpha/beta-Hydrolases superfamily protein [Arabidopsis thaliana]
Arabidopsis_thaliana_newGene_258	4.96e-05	1.75274	up	unnamed protein product [Arabidopsis thaliana]
AT4G18170	2.97e-07	1.74818	up	DNA binding-like protein [Arabidopsis thaliana]
AT5G23830	0.000363	1.74763	up	MD-2-related lipid recognition domain-containing protein [Arabidopsis thaliana]
AT1G13420	0.00335156	1.74623	up	sulfotransferase 4B [Arabidopsis thaliana]
AT4G15200	1.43e-05	1.73896	up	p140mDia like protein, partial [Arabidopsis thaliana]
AT3G04000	1.32e-13	1.73283	up	aldehyde reductase [Arabidopsis thaliana]
AT5G14120	0.000119	1.73182	up	major facilitator protein [Arabidopsis thaliana]
AT3G59940	1.47e-18	1.73044	up	F-box/kelch-repeat protein SKIP20 [Arabidopsis thaliana]
AT5G44260	9.97e-07	1.72499	up	zinc finger CCCH domain-containing protein 61 [Arabidopsis thaliana]
AT5G04250	0.000918	1.7235	up	OTU-like cysteine protease family protein [Arabidopsis thaliana]
AT4G11310	2.54e-05	1.71734	up	putative cysteine proteinase [Arabidopsis thaliana]
AT5G13330	3.84e-12	1.70962	up	ethylene-responsive transcription factor ERF113 [Arabidopsis thaliana]
AT1G76090	7.93e-08	1.70865	up	24-methylenesterol C-methyltransferase 3 [Arabidopsis thaliana]
AT1G67260	2.94e-07	1.70693	up	transcription factor TCP1 [Arabidopsis thaliana]
AT2G18196	4.88e-06	1.70604	up	putative protein NPCC11 [Arabidopsis thaliana]
AT3G25760	6.79e-07	1.70588	up	allene oxide cyclase 1 [Arabidopsis thaliana]
AT5G11160	2.76e-11	1.70472	up	adenine phosphoribosyltransferase 5 [Arabidopsis thaliana]
AT3G28210	0.000902	1.7031	up	zinc finger (AN1-like) family protein [Arabidopsis thaliana]
AT1G35260	9.46e-06	1.69446	up	MLP-like protein 165 [Arabidopsis thaliana]
AT2G47485	4.51e-07	1.69221	up	uncharacterized protein [Arabidopsis thaliana]
AT1G22530	3.38e-11	1.68703	up	patellin 2 [Arabidopsis thaliana]
AT3G15450	8.05e-26	1.68187	up	aluminum induced protein with YGL and LRDR motif [Arabidopsis thaliana]
AT3G57520	5.78e-05	1.68021	up	putative galactinol--sucrose galactosyltransferase 2 [Arabidopsis thaliana]
AT5G28237	8.7e-13	1.67936	up	tryptophan synthase beta chain-like protein [Arabidopsis thaliana]
AT1G15150	0.00741349	1.67838	up	MATE efflux family protein [Arabidopsis thaliana]
AT4G15680	3.74e-07	1.67351	up	monothiol glutaredoxin-S4 [Arabidopsis thaliana]
AT3G27960	1.28e-16	1.66517	up	tetratricopeptide repeat domain-containing protein [Arabidopsis thaliana]
AT5G19110	1.71e-05	1.66342	up	Eukaryotic aspartyl protease family protein [Arabidopsis thaliana]
AT3G13520	4.42e-18	1.66255	up	arabinogalactan protein 12 [Arabidopsis thaliana]
AT3G27690	2.12e-06	1.65938	up	photosystem II light harvesting complex protein 2.3 [Arabidopsis thaliana]
AT1G29230	0.000147	1.65851	up	CBL-interacting serine/threonine-protein kinase 18 [Arabidopsis thaliana]
AT2G05070	2.63e-06	1.6532	up	photosystem II light harvesting complex protein 2.2 [Arabidopsis thaliana]
AT4G12470	8.37e-07	1.64853	up	azelaic acid induced 1 [Arabidopsis thaliana]
AT2G29440	6.52e-08	1.64819	up	glutathione S-transferase tau 6 [Arabidopsis thaliana]
AT5G24770	0.000283	1.64784	up	acid phosphatase VSP2 [Arabidopsis thaliana]
AT3G18773	1.37e-12	1.64751	up	RING-H2 finger protein ATL77 [Arabidopsis thaliana]
AT5G65280	1.38e-08	1.64559	up	protein GCR2-like 1 [Arabidopsis thaliana]
AT1G47510	7.7e-05	1.64481	up	Type I inositol-1,4,5-trisphosphate 5-phosphatase 11 [Arabidopsis thaliana]
AT5G55930	8.21e-24	1.63906	up	oligopeptide transporter 1 [Arabidopsis thaliana]
AT3G11340	0.00170199	1.63895	up	UDP-dependent glycosyltransferase 76B1 [Arabidopsis thaliana]
AT5G40450	7.04e-11	1.6386	up	uncharacterized protein [Arabidopsis thaliana]
AT5G67310	0.00211437	1.63627	up	cytochrome P450, family 81, subfamily G, polypeptide 1 [Arabidopsis thaliana]
AT1G71030	2.28e-08	1.63605	up	putative myb family transcription factor [Arabidopsis thaliana]
AT2G34420	8.54e-10	1.63534	up	photosystem II light harvesting complex protein B1B2 [Arabidopsis thaliana]
AT5G39610	9.09e-06	1.63347	up	NAC-domain transcription factor [Arabidopsis thaliana]
AT3G22415	0.00203548	1.63334	up	uncharacterized protein [Arabidopsis thaliana]
AT5G03120	0.00118047	1.63259	up	uncharacterized protein [Arabidopsis thaliana]
AT2G22200	4.68e-05	1.63086	up	ethylene-responsive transcription factor ERF056 [Arabidopsis thaliana]
AT5G15960	9.53e-09	1.62288	up	cold and ABA inducible protein kin1 [Arabidopsis thaliana]
AT5G04190	0.000615	1.62048	up	phytochrome kinase substrate 4 [Arabidopsis thaliana]
AT4G13800	2.51e-08	1.61997	up	uncharacterized protein [Arabidopsis thaliana]
AT4G37800	1.34e-06	1.6149	up	xyloglucan endotransglucosylase/hydrolase protein 7 [Arabidopsis thaliana]
AT1G51820	9.49e-10	1.61374	up	putative LRR receptor-like serine/threonine protein kinase [Arabidopsis thaliana]
AT2G32190	5.55e-05	1.61	up	uncharacterized protein [Arabidopsis thaliana]
AT3G12320	8.74e-16	1.60147	up	uncharacterized protein [Arabidopsis thaliana]
AT1G22340	0.000379	1.60138	up	UDP-glucosyl transferase 85A7 [Arabidopsis thaliana]
AT5G05440	2.01e-06	1.59912	up	abscisic acid receptor PYL5 [Arabidopsis thaliana]
AT1G75490	0.00152749	1.59826	up	dehydration-responsive element-binding protein 2D [Arabidopsis thaliana]
AT3G01840	0.00345688	1.5893	up	LysM-containing receptor-like kinase [Arabidopsis thaliana]
AT1G65610	3.1e-06	1.58662	up	glycosyl hydrolase 9A2 [Arabidopsis thaliana]
AT1G06640	4.09e-19	1.5839	up	2-oxoglutarate-dependent dioxygenase-like protein [Arabidopsis thaliana]
AT2G16660	5.23e-07	1.58383	up	Major facilitator superfamily protein [Arabidopsis thaliana]
AT3G02380	1.25e-16	1.58049	up	zinc finger protein CONSTANS-LIKE 2 [Arabidopsis thaliana]
AT4G15670	8.37e-06	1.578	up	At4g15670 [Arabidopsis thaliana]
AT3G27170	0.00165574	1.56886	up	chloride channel protein CLC-b [Arabidopsis thaliana]
AT4G23400	3.65e-11	1.56631	up	putative aquaporin PIP1-5 [Arabidopsis thaliana]
AT3G16400	6.27e-08	1.56591	up	Nitrile-specifier protein 1 [Arabidopsis thaliana]
AT5G40630	0.00187399	1.56166	up	ubiquitin family protein [Arabidopsis thaliana]
AT2G34010	0.000156	1.56162	up	uncharacterized protein [Arabidopsis thaliana]
AT5G19970	0.00170404	1.56024	up	uncharacterized protein [Arabidopsis thaliana]
AT2G47750	6.21e-07	1.55615	up	putative indole-3-acetic acid-amido synthetase GH3.9 [Arabidopsis thaliana]
AT2G36050	2.87e-11	1.54771	up	ovate family protein 15 [Arabidopsis thaliana]
AT1G04660	0.00167002	1.54625	up	glycine-rich protein [Arabidopsis thaliana]
AT2G38750	2.47e-09	1.54509	up	annexin D4 [Arabidopsis thaliana]
AT1G18330	0.00851644	1.53873	up	early-phytochrome-responsive1 [Arabidopsis thaliana]
AT1G13700	2.67e-07	1.5386	up	6-phosphogluconolactonase 1 [Arabidopsis thaliana]
AT1G26210	3.93e-10	1.53633	up	SOB five-like 1 protein [Arabidopsis thaliana]
AT5G48490	2.36e-07	1.53402	up	bifunctional inhibitor/lipid-transfer protein/seed storage 2S albumin superfamily protein [Arabidopsis thaliana]
AT1G49520	1.49e-19	1.53373	up	SWIB complex BAF60b domain-containing protein [Arabidopsis thaliana]
AT2G33380	0.000182	1.53339	up	caleosin 3 [Arabidopsis thaliana]
AT4G34230	2.3e-12	1.5333	up	cinnamyl alcohol dehydrogenase 5 [Arabidopsis thaliana]
AT3G41762	0.000555	1.52586	up	uncharacterized protein [Arabidopsis thaliana]
AT2G43820	2.25e-08	1.52333	up	UDP-glucosyltransferase 74F2 [Arabidopsis thaliana]
AT3G48720	0.000162	1.5177	up	HXXXD-type acyl-transferase family protein [Arabidopsis thaliana]
AT1G14120	0.0043659	1.51552	up	2-oxoglutarate (2OG) and Fe(II)-dependent oxygenase-like protein [Arabidopsis thaliana]
AT5G16410	0.00901914	1.51422	up	unnamed protein product [Arabidopsis thaliana]
AT5G14200	0.000351	1.51375	up	isopropylmalate dehydrogenase 1 [Arabidopsis thaliana]
AT5G08350	0.000215	1.51266	up	GRAM domain-containing protein / ABA-responsive protein-related [Arabidopsis thaliana]
AT1G44350	1.18e-18	1.51219	up	IAA-amino acid hydrolase ILR1-like 6 [Arabidopsis thaliana]
AT3G19710	3.65e-05	1.50727	up	branched-chain aminotransferase4 [Arabidopsis thaliana]
AT5G57660	0.0009	1.50583	up	zinc finger protein CONSTANS-LIKE 5 [Arabidopsis thaliana]
AT1G75590	0.00456771	1.5041	up	SAUR-like auxin-responsive protein [Arabidopsis thaliana]
AT2G38760	4.87e-11	1.50147	up	annexin D3 [Arabidopsis thaliana]
AT1G52750	7.56e-07	1.49367	up	alpha/beta-hydrolases superfamily protein [Arabidopsis thaliana]
AT4G37770	0.00305343	1.49015	up	1-aminocyclopropane-1-carboxylate synthase 8 [Arabidopsis thaliana]
AT3G61430	5e-18	1.4841	up	hypothetical protein CARUB_v10017571mg [Capsella rubella]
AT2G17500	0.000191	1.48352	up	auxin efflux carrier family protein [Arabidopsis thaliana]
AT3G60130	1.19e-13	1.4822	up	beta glucosidase 16 [Arabidopsis thaliana]
AT5G67210	9.82e-13	1.47523	up	uncharacterized protein [Arabidopsis thaliana]
AT2G34810	1.77e-09	1.46972	up	FAD-binding and BBE domain-containing protein [Arabidopsis thaliana]
AT5G25240	6.03e-06	1.46952	up	uncharacterized protein [Arabidopsis thaliana]
AT4G21760	3.73e-13	1.46904	up	beta-glucosidase 47 [Arabidopsis thaliana]
AT5G65660	1.89e-22	1.4678	up	hydroxyproline-rich glycoprotein family protein [Arabidopsis thaliana]
AT1G35140	0.0041538	1.46745	up	protein EXORDIUM LIKE 1 [Arabidopsis thaliana]
AT4G15660	2.76e-05	1.46276	up	monothiol glutaredoxin-S8 [Arabidopsis thaliana]
AT5G52570	0.00669496	1.46131	up	beta-carotene hydroxylase 2 [Arabidopsis thaliana]
AT5G54270	1.34e-06	1.45829	up	light-harvesting chlorophyll B-binding protein 3 [Arabidopsis thaliana]
Arabidopsis_thaliana_newGene_339	0.00199029	1.4548	up	2-oxoglutarate-dependent dioxygenase [Arabidopsis thaliana]
AT5G44020	5.52e-12	1.45164	up	HAD superfamily, subfamily IIIB acid phosphatase [Arabidopsis thaliana]
AT2G22770	6.89e-06	1.44351	up	putative bHLH transcription factor (bHLH020) [Arabidopsis thaliana]
AT3G55646	0.00594456	1.44323	up	uncharacterized protein [Arabidopsis thaliana]
AT4G14040	5.21e-05	1.43892	up	selenium-binding protein 2 [Arabidopsis thaliana]
AT5G59305	0.00423215	1.43782	up	unknown [Arabidopsis thaliana]
AT1G76790	1.88e-21	1.43461	up	indole glucosinolate o-methyltransferase 5 [Arabidopsis thaliana]
AT1G19200	9.32e-06	1.43449	up	Contains similarity to a hypothetical protein F9E10.21 gi|6646770 from Arabidopsis thaliana BAC F9E10 gb|AC013258 [Arabidopsis thaliana]
AT2G26150	2.19e-06	1.43351	up	heat stress transcription factor A-2 [Arabidopsis thaliana]
AT3G29250	0.00082	1.4335	up	short-chain dehydrogenase reductase 4 [Arabidopsis thaliana]
AT5G64570	2.11e-18	1.42557	up	beta-D-xylosidase 4 [Arabidopsis thaliana]
AT3G20300	6.84e-18	1.41861	up	uncharacterized protein [Arabidopsis thaliana]
AT1G51440	2.38e-07	1.41402	up	DAD1-like lipase 2 [Arabidopsis thaliana]
Arabidopsis_thaliana_newGene_269	0.000502	1.41316	up	peptide chain release factor, putative; 62597-62246 [Arabidopsis thaliana]
AT2G26690	5.42e-12	1.4071	up	nitrate transporter 1.4 [Arabidopsis thaliana]
AT2G42540	8.68e-06	1.40318	up	cold-regulated protein 15a [Arabidopsis thaliana]
AT3G53420	1.95e-13	1.40243	up	aquaporin PIP2-1 [Arabidopsis thaliana]
AT5G38120	4.76e-08	1.39924	up	4-coumarate--CoA ligase-like 8 [Arabidopsis thaliana]
AT4G17245	9.93e-13	1.39858	up	RING/U-box domain-containing protein [Arabidopsis thaliana]
AT1G80160	0.0049921	1.38624	up	Hypothetical protein [Arabidopsis thaliana]
AT3G16690	0.00233438	1.38515	up	bidirectional sugar transporter SWEET16 [Arabidopsis thaliana]
AT1G10580	0.000478	1.37815	up	transducin/WD40 repeat-like superfamily protein [Arabidopsis thaliana]
AT5G56550	1.04e-10	1.37293	up	protein OXIDATIVE STRESS 3 [Arabidopsis thaliana]
AT2G03760	1.01e-08	1.3703	up	sulphotransferase 12 [Arabidopsis thaliana]
AT5G54510	0.00121753	1.37029	up	indole-3-acetic acid-amido synthetase GH3.6 [Arabidopsis thaliana]
AT3G02020	0.00639408	1.36674	up	aspartokinase 3 [Arabidopsis thaliana]
AT4G30460	1.04e-05	1.36656	up	--
AT4G27310	0.0003	1.36635	up	B-box domain protein 28 [Arabidopsis thaliana]
AT5G09730	0.00274668	1.36064	up	beta-xylosidase 3 [Arabidopsis thaliana]
AT3G05640	7.21e-10	1.35975	up	putative protein phosphatase 2C [Arabidopsis thaliana]
AT2G21650	0.00690833	1.3594	up	MYB transcription factor RSM1 [Arabidopsis thaliana]
AT1G22500	0.00577267	1.35627	up	putative C3HC4-type RING zinc finger protein [Arabidopsis thaliana]
AT3G16330	5.86e-05	1.34976	up	uncharacterized protein [Arabidopsis thaliana]
AT1G62660	5.6e-06	1.34693	up	acid beta-fructofuranosidase 3 [Arabidopsis thaliana]
AT3G54500	3.23e-11	1.34683	up	uncharacterized protein [Arabidopsis thaliana]
AT3G43270	2.95e-06	1.34402	up	probable pectinesterase/pectinesterase inhibitor 32 [Arabidopsis thaliana]
AT3G51895	2.41e-10	1.33317	up	sulfate transporter 3;1 [Arabidopsis thaliana]
AT1G51760	4.03e-12	1.3329	up	IAA-amino acid hydrolase IAR3 [Arabidopsis thaliana]
AT3G62950	0.00150498	1.33272	up	glutaredoxin-C11 [Arabidopsis thaliana]
AT4G33150	1.08e-07	1.33128	up	lysine-ketoglutarate reductase/saccharopine dehydrogenase bifunctional enzyme [Arabidopsis thaliana]
AT5G51670	0.00139229	1.32954	up	uncharacterized protein [Arabidopsis thaliana]
AT5G06570	0.00303206	1.32892	up	probable carboxylesterase 15 [Arabidopsis thaliana]
AT2G07739	0.00107603	1.32669	up	Ycf1 protein [Arabidopsis thaliana]
AT5G50950	0.000264	1.32608	up	fumarate hydratase 2 [Arabidopsis thaliana]
AT5G19190	9.58e-15	1.32585	up	uncharacterized protein [Arabidopsis thaliana]
AT4G37410	0.00067	1.32562	up	cytochrome P450, family 81, subfamily F, polypeptide 4 [Arabidopsis thaliana]
AT4G27410	6.73e-05	1.32529	up	NAC transcription factor RD26 [Arabidopsis thaliana]
AT5G38010	4.59e-06	1.32368	up	UDP-glycosyltransferase 76E9 [Arabidopsis thaliana]
AT3G04010	0.00157393	1.31761	up	O-glycosyl hydrolases family 17 protein [Arabidopsis thaliana]
AT5G60890	1.14e-07	1.31383	up	myb domain protein 34 [Arabidopsis thaliana]
AT1G29195	0.00205059	1.30755	up	uncharacterized protein [Arabidopsis thaliana]
AT5G23010	0.00331314	1.30359	up	methylthioalkylmalate synthase 1 [Arabidopsis thaliana]
AT1G19570	1.31e-09	1.30262	up	dehydroascorbate reductase [Arabidopsis thaliana]
AT3G46650	4.89e-06	1.2992	up	UDP-glycosyltransferase-like protein [Arabidopsis thaliana]
AT5G09470	0.0081131	1.29806	up	dicarboxylate carrier 3 [Arabidopsis thaliana]
AT5G23820	6.12e-06	1.29799	up	MD-2-related lipid recognition domain-containing protein [Arabidopsis thaliana]
AT2G34430	4e-07	1.29578	up	light-harvesting chlorophyll protein complex II subunit B1 [Arabidopsis thaliana]
AT1G09500	0.00867933	1.29443	up	alcohol dehydrogenase-like protein [Arabidopsis thaliana]
AT3G55290	2.76e-11	1.29346	up	Rossmann-fold NAD(P)-binding domain-containing protein [Arabidopsis thaliana]
AT3G03190	0.000174	1.29189	up	glutathione S-transferase F11 [Arabidopsis thaliana]
AT4G15210	4.72e-08	1.29081	up	beta-amylase 5 [Arabidopsis thaliana]
AT5G23870	3.1e-05	1.29025	up	pectinacetylesterase family protein [Arabidopsis thaliana]
AT1G55330	5.05e-16	1.28957	up	hypothetical protein CARUB_v10011419mg [Capsella rubella]
AT3G21230	6.15e-09	1.28944	up	4-coumarate--CoA ligase 5 [Arabidopsis thaliana]
AT4G15765	1.25e-05	1.28791	up	FAD/NAD(P)-binding oxidoreductase family protein [Arabidopsis thaliana]
AT1G65620	5.15e-05	1.28244	up	protein ASYMMETRIC LEAVES 2 [Arabidopsis thaliana]
AT1G72120	3.81e-15	1.28227	up	putative peptide/nitrate transporter [Arabidopsis thaliana]
AT1G56650	2.41e-05	1.28183	up	transcription factor MYB75 [Arabidopsis thaliana]
AT3G14810	4.76e-15	1.28027	up	mechanosensitive channel of small conductance-like 5 [Arabidopsis thaliana]
AT1G19640	2.14e-05	1.2787	up	jasmonic acid carboxyl methyltransferase [Arabidopsis thaliana]
AT1G54100	1.61e-08	1.27616	up	aldehyde dehydrogenase 7B4 [Arabidopsis thaliana]
AT5G60860	8.36e-11	1.27514	up	RAB GTPase homolog A1F [Arabidopsis thaliana]
AT1G62510	0.00579274	1.27474	up	bifunctional inhibitor/lipid-transfer protein/seed storage 2S albumin-like protein [Arabidopsis thaliana]
AT3G16470	7.48e-12	1.27029	up	JA-responsive protein 1 [Arabidopsis thaliana]
AT5G28770	1.08e-13	1.2683	up	basic leucine zipper 63 [Arabidopsis thaliana]
AT1G77885	0.00244214	1.26826	up	uncharacterized protein [Arabidopsis thaliana]
AT1G63260	5.82e-10	1.26548	up	tetraspanin10 [Arabidopsis thaliana]
AT5G19120	1.15e-12	1.26374	up	aspartyl protease family protein [Arabidopsis thaliana]
AT1G20440	0.00058	1.26205	up	dehydrin COR47 [Arabidopsis thaliana]
AT1G35350	3.03e-06	1.25589	up	phosphate transporter PHO1-8 [Arabidopsis thaliana]
ATMG00640	0.000417	1.25327	up	orf25 [Arabidopsis thaliana]
AT5G59090	0.000206	1.25293	up	subtilase 4.12 [Arabidopsis thaliana]
AT1G09176	0.00930284	1.2525	up	uncharacterized protein [Arabidopsis thaliana]
ATMG01080	0.00305343	1.25199	up	ATPase subunit 9 [Arabidopsis thaliana]
AT1G22400	1.95e-16	1.24127	up	UDP-glycosyltransferase 85A1 [Arabidopsis thaliana]
AT2G32100	0.000287	1.23692	up	ovate family protein 16 [Arabidopsis thaliana]
AT4G12730	4.09e-12	1.23188	up	fasciclin-like arabinogalactan protein 2 [Arabidopsis thaliana]
AT4G20260	8.31e-08	1.23131	up	plasma-membrane associated cation-binding protein 1 [Arabidopsis thaliana]
AT5G51060	0.000366	1.22771	up	Respiratory burst oxidase homolog protein C [Arabidopsis thaliana]
AT3G62860	1.01e-07	1.22262	up	alpha/beta-Hydrolases superfamily protein [Arabidopsis thaliana]
AT2G05540	2.78e-05	1.22235	up	glycine-rich protein [Arabidopsis thaliana]
AT4G12030	0.000384	1.22201	up	probable sodium/metabolite cotransporter BASS5 [Arabidopsis thaliana]
AT2G34490	2.15e-05	1.22057	up	cytochrome P450 710A2 [Arabidopsis thaliana]
AT4G16760	7.71e-12	1.21851	up	peroxisomal acyl-coenzyme A oxidase 1 [Arabidopsis thaliana]
AT2G36630	0.00288041	1.21687	up	Sulfite exporter TauE/SafE family protein [Arabidopsis thaliana]
AT1G76240	0.00241197	1.21621	up	T23E18.17 [Arabidopsis thaliana]
AT1G29910	0.00233438	1.21447	up	chlorophyll A/B binding protein 3 [Arabidopsis thaliana]
AT2G34140	0.00268111	1.21424	up	Dof-type zinc finger DNA-binding family protein [Arabidopsis thaliana]
AT5G50915	3.16e-05	1.21308	up	transcription factor bHLH137 [Arabidopsis thaliana]
AT1G65860	0.00349206	1.21266	up	flavin-containing monooxygenase FMO GS-OX1 [Arabidopsis thaliana]
AT1G58270	1.43e-15	1.2066	up	protein ZW9 [Arabidopsis thaliana]
AT2G36830	2.04e-10	1.20652	up	aquaporin TIP1-1 [Arabidopsis thaliana]
AT5G07440	2.14e-06	1.20581	up	glutamate dehydrogenase 2 [Arabidopsis thaliana]
AT5G25830	0.00364227	1.20437	up	GATA transcription factor 12 [Arabidopsis thaliana]
AT5G16360	0.00264189	1.20386	up	putative lecithin retinol acyltransferase-like protein [Arabidopsis thaliana]
AT5G07460	5.64e-11	1.20025	up	peptide methionine sulfoxide reductase A2 [Arabidopsis thaliana]
AT2G37770	7.16e-09	1.19894	up	Chain A, Crystal Structure Of The Plant Stress-Response Enzyme Akr4c9
AT2G39330	3.96e-06	1.19669	up	jacalin-related lectin 23 [Arabidopsis thaliana]
AT2G29450	0.000295	1.19384	up	glutathione S-transferase tau 5 [Arabidopsis thaliana]
AT5G07690	0.00740391	1.19378	up	myb domain protein 29 [Arabidopsis thaliana]
AT5G56760	3.11e-14	1.18973	up	serine acetyltransferase 1;1 [Arabidopsis thaliana]
AT5G42680	1.48e-07	1.18927	up	uncharacterized protein [Arabidopsis thaliana]
AT3G48970	0.0070929	1.1834	up	hypothetical protein CARUB_v10018210mg [Capsella rubella]
AT1G35290	0.0037685	1.18263	up	thioesterase family protein [Arabidopsis thaliana]
AT5G63800	0.00308845	1.18153	up	beta-galactosidase 6 [Arabidopsis thaliana]
AT3G57010	1.2e-05	1.17755	up	calcium-dependent phosphotriesterase superfamily protein [Arabidopsis thaliana]
AT3G55940	0.00112663	1.17388	up	phosphoinositide phospholipase C 7 [Arabidopsis thaliana]
AT4G35630	3.27e-09	1.17194	up	phosphoserine aminotransferase [Arabidopsis thaliana]
AT3G26520	1.45e-09	1.16726	up	aquaporin TIP1-2 [Arabidopsis thaliana]
AT1G07610	2.64e-09	1.167	up	--
AT5G67080	0.000593	1.16664	up	mitogen-activated protein kinase kinase kinase 19 [Arabidopsis thaliana]
AT2G22240	4.6e-11	1.16343	up	myo-inositol-1-phosphate synthase 2 [Arabidopsis thaliana]
AT1G01030	0.00260077	1.16341	up	B3 domain-containing transcription factor NGA3 [Arabidopsis thaliana]
AT3G54890	2.57e-08	1.16307	up	chlorophyll a-b binding protein 6 [Arabidopsis thaliana]
AT3G24420	2.11e-10	1.15825	up	hydrolase, alpha/beta fold family protein [Arabidopsis thaliana]
AT5G38710	2.49e-07	1.158	up	proline dehydrogenase 2 [Arabidopsis thaliana]
AT5G20790	0.00734345	1.15725	up	uncharacterized protein [Arabidopsis thaliana]
AT5G52120	0.000856	1.15512	up	F-box protein PP2-A14 [Arabidopsis thaliana]
AT5G22920	5.55e-14	1.15133	up	ring finger and CHY zinc finger domain-containing protein 1 [Arabidopsis thaliana]
AT3G26290	7.87e-05	1.15085	up	cytochrome P450 71B26 [Arabidopsis thaliana]
AT3G56000	0.00748546	1.14835	up	cellulose synthase like A14 [Arabidopsis thaliana]
AT1G52890	0.00700684	1.14403	up	NAC domain-containing protein 19 [Arabidopsis thaliana]
AT2G39030	0.000241	1.13741	up	L-ornithine N5-acetyltransferase NATA1 [Arabidopsis thaliana]
AT3G23810	1.83e-08	1.13677	up	adenosylhomocysteinase 2 [Arabidopsis thaliana]
AT4G13770	0.00379964	1.13663	up	cytochrome P450 83A1 [Arabidopsis thaliana]
AT3G22910	5.98e-06	1.13645	up	putative calcium-transporting ATPase 13 [Arabidopsis thaliana]
AT5G17300	1.32e-05	1.13533	up	myb family transcription factor RVE1 [Arabidopsis thaliana]
AT1G68530	2.19e-08	1.1331	up	3-ketoacyl-CoA synthase 6 [Arabidopsis thaliana]
AT5G13490	3.39e-07	1.12949	up	ADP/ATP carrier protein 2 [Arabidopsis thaliana]
AT2G43020	1.12e-11	1.12878	up	polyamine oxidase 2 [Arabidopsis thaliana]
AT4G39940	5.5e-05	1.12166	up	adenosine-5&apos;-phosphosulfate-kinase 2 [Arabidopsis thaliana]
AT1G19450	8.31e-13	1.11963	up	sugar transporter ERD6-like 4 [Arabidopsis thaliana]
AT2G30230	5.37e-08	1.11812	up	uncharacterized protein [Arabidopsis thaliana]
AT5G05730	1.24e-12	1.11533	up	anthranilate synthase component I-1 [Arabidopsis thaliana]
AT4G24015	6.21e-05	1.11494	up	RING-H2 zinc finger protein RHA4a [Arabidopsis thaliana]
AT1G22570	0.00106302	1.11492	up	putative peptide/nitrate transporter [Arabidopsis thaliana]
AT1G08800	2.88e-12	1.11453	up	uncharacterized protein [Arabidopsis thaliana]
AT5G67160	8.22e-07	1.11376	up	BAHD acyltransferase family protein [Arabidopsis thaliana]
AT3G63110	4.27e-05	1.11205	up	adenylate isopentenyltransferase 3 [Arabidopsis thaliana]
AT1G55960	8.34e-06	1.10761	up	putative polyketide cyclase/dehydrase and lipid transport-like protein [Arabidopsis thaliana]
AT2G38400	0.00785666	1.10486	up	alanine:glyoxylate aminotransferase 3 [Arabidopsis thaliana]
AT1G50420	1.77e-09	1.10322	up	scarecrow-like protein 3 [Arabidopsis thaliana]
AT3G59060	0.00310898	1.10228	up	transcription factor PIF5 [Arabidopsis thaliana]
AT4G15760	0.00171968	1.10096	up	monooxygenase 1 [Arabidopsis thaliana]
AT3G47470	4.45e-06	1.10012	up	chlorophyll a-b binding protein 4 [Arabidopsis thaliana]
AT1G79700	0.000935	1.0981	up	AP2-like ethylene-responsive transcription factor WRI4 [Arabidopsis thaliana]
AT2G01850	0.000215	1.09766	up	endoxyloglucan transferase A3 [Arabidopsis thaliana]
AT5G57800	3.23e-09	1.09546	up	protein ECERIFERUM 3 [Arabidopsis thaliana]
AT5G63850	8.7e-13	1.0944	up	amino acid permease 4 [Arabidopsis thaliana]
AT1G23050	0.00868578	1.09071	up	hydroxyproline-rich glycoprotein family protein [Arabidopsis thaliana]
AT5G39050	3.2e-12	1.09043	up	phenolic glucoside malonyltransferase 1 [Arabidopsis thaliana]
AT1G62800	0.0024858	1.08852	up	aspartate aminotransferase 4 [Arabidopsis thaliana]
ATMG00690	0.00243582	1.08793	up	hypothetical protein ArthMp062 [Arabidopsis thaliana]
AT5G44130	1.9e-11	1.0865	up	fasciclin-like arabinogalactan protein 13 [Arabidopsis thaliana]
AT1G10020	1.35e-06	1.08648	up	uncharacterized protein [Arabidopsis thaliana]
AT4G00430	4.05e-09	1.08642	up	plasma membrane intrinsic protein 1;4 [Arabidopsis thaliana]
Arabidopsis_thaliana_newGene_267	0.00930284	1.08105	up	PREDICTED: uncharacterized protein LOC104733738 [Camelina sativa]
AT1G80920	0.00734345	1.07767	up	chaperone protein dnaJ 8 [Arabidopsis thaliana]
AT4G23050	1.86e-06	1.0772	up	PAS domain-containing protein tyrosine kinase family protein [Arabidopsis thaliana]
AT5G06930	0.000498	1.07493	up	uncharacterized protein [Arabidopsis thaliana]
AT3G21890	0.00462814	1.07358	up	B-box type zinc finger-containing protein [Arabidopsis thaliana]
AT4G24510	6.77e-09	1.07331	up	fatty acid elongation machinery component ECERIFERUM2 [Arabidopsis thaliana]
AT1G31710	1.22e-05	1.07243	up	copper amine oxidase 2 [Arabidopsis thaliana]
AT5G41120	1.4e-09	1.07141	up	Esterase/lipase/thioesterase family protein [Arabidopsis thaliana]
AT1G66370	0.00173398	1.06693	up	transcription factor MYB113 [Arabidopsis thaliana]
AT3G62590	2.68e-05	1.06559	up	alpha/beta-Hydrolases superfamily protein [Arabidopsis thaliana]
AT2G31380	8.69e-12	1.06516	up	B-box zinc finger protein STH [Arabidopsis thaliana]
AT1G69570	2.89e-05	1.06413	up	Dof zinc finger protein DOF1.10 [Arabidopsis thaliana]
AT3G07350	2.66e-06	1.06384	up	uncharacterized protein [Arabidopsis thaliana]
AT1G23850	0.000124	1.0628	up	uncharacterized protein [Arabidopsis thaliana]
AT5G59580	0.00430428	1.06275	up	UDP-glucosyl transferase 76E1 [Arabidopsis thaliana]
AT3G11690	1.21e-05	1.06117	up	uncharacterized protein [Arabidopsis thaliana]
AT3G07340	0.00430039	1.06105	up	transcription factor bHLH62 [Arabidopsis thaliana]
AT1G23090	8.25e-06	1.06037	up	sulfate transporter 3.3 [Arabidopsis thaliana]
AT1G69160	4.55e-05	1.05727	up	uncharacterized protein [Arabidopsis thaliana]
AT3G58620	1.99e-07	1.05658	up	TPR repeat-containing thioredoxin TTL4 [Arabidopsis thaliana]
AT3G46670	1.47e-05	1.05618	up	UDP-glucosyl transferase 76E11 [Arabidopsis thaliana]
AT2G36770	0.000144	1.05564	up	UDP-glucosyl transferase 73C4 [Arabidopsis thaliana]
AT1G78450	0.00440402	1.05518	up	SOUL/heme-binding protein-like protein [Arabidopsis thaliana]
AT4G18260	0.000126	1.05242	up	cytochrome b561/ferric reductase transmembrane family protein [Arabidopsis thaliana]
AT2G48020	9.59e-12	1.0519	up	sugar transporter ERD6-like 7 [Arabidopsis thaliana]
AT3G48350	9.79e-09	1.05054	up	KDEL-tailed cysteine endopeptidase CEP3 [Arabidopsis thaliana]
AT2G07671	0.00281055	1.04868	up	ATPase subunit 9 [Arabidopsis thaliana]
AT2G38180	1.34e-06	1.04619	up	GDSL esterase/lipase [Arabidopsis thaliana]
AT3G05900	9.28e-12	1.04611	up	neurofilament protein-related protein [Arabidopsis thaliana]
AT3G44310	2.83e-06	1.0457	up	nitrilase 1 [Arabidopsis thaliana]
AT2G24100	3.2e-09	1.04303	up	uncharacterized protein [Arabidopsis thaliana]
AT2G16630	5.92e-06	1.03963	up	pollen Ole e 1 allergen and extensin family protein [Arabidopsis thaliana]
AT1G72150	0.005198	1.03957	up	patellin-1 [Arabidopsis thaliana]
AT4G36040	5.54e-10	1.03909	up	chaperone protein dnaJ 11 [Arabidopsis thaliana]
AT5G04470	6e-05	1.03795	up	cyclin-dependent protein kinase inhibitor [Arabidopsis thaliana]
AT2G37460	0.00118289	1.03685	up	nodulin MtN21-like transporter family protein [Arabidopsis thaliana]
AT1G69760	1.37e-06	1.03555	up	uncharacterized protein [Arabidopsis thaliana]
AT2G47780	0.000289	1.03422	up	Rubber elongation factor protein [Arabidopsis thaliana]
AT2G24540	1.24e-08	1.03156	up	F-box protein AFR [Arabidopsis thaliana]
AT5G66580	0.00196466	1.02991	up	uncharacterized protein [Arabidopsis thaliana]
AT3G53830	0.0005	1.02848	up	Regulator of chromosome condensation (RCC1) family protein [Arabidopsis thaliana]
AT5G57685	5.07e-05	1.02467	up	glutamine dumper 3 [Arabidopsis thaliana]
AT2G38310	7.22e-06	1.02345	up	abscisic acid receptor PYL4 [Arabidopsis thaliana]
AT5G23810	0.0051689	1.02242	up	putative amino acid permease 7 [Arabidopsis thaliana]
AT4G13340	0.000521	1.02069	up	leucine-rich repeat extensin-like protein 3 [Arabidopsis thaliana]
AT5G63580	0.000252	1.01946	up	flavonol synthase 2 [Arabidopsis thaliana]
AT3G05910	4.65e-11	1.01721	up	pectinacetylesterase family protein [Arabidopsis thaliana]
AT5G65140	1.08e-06	1.01391	up	probable trehalose-phosphate phosphatase J [Arabidopsis thaliana]
AT1G58440	1.96e-10	1.01358	up	probable squalene epoxidase 1 [Arabidopsis thaliana]
AT2G37890	0.00170542	1.01178	up	mitochondrial substrate carrier family protein [Arabidopsis thaliana]
AT1G12240	0.00182216	1.01141	up	acid beta-fructofuranosidase 4 [Arabidopsis thaliana]
AT5G59320	0.00176092	1.00613	up	non-specific lipid-transfer protein 3 [Arabidopsis thaliana]
AT1G12780	0.00845108	1.00565	up	bifunctional UDP-glucose 4-epimerase and UDP-xylose 4-epimerase 1 [Arabidopsis thaliana]
AT5G15240	0.00294883	1.00435	up	transmembrane amino acid transporter family protein [Arabidopsis thaliana]
AT4G37150	6.46e-06	1.0031	up	methyl esterase 9 [Arabidopsis thaliana]
AT1G43650	0.00770704	1.00265	up	nodulin MtN21 /EamA-like transporter protein [Arabidopsis thaliana]
AT2G23000	3.87e-10	1.00239	up	sinapoylglucose:anthocyanin sinapoyltransferase [Arabidopsis thaliana]
AT1G06040	4.96e-08	1.00185	up	salt tolerance protein [Arabidopsis thaliana]
AT5G58430	6.8e-05	-1.00207	down	exocyst subunit exo70 family protein B1 [Arabidopsis thaliana]
AT4G14390	0.00363582	-1.00638	down	ankyrin repeat-containing protein [Arabidopsis thaliana]
AT2G31880	2.84e-08	-1.00969	down	leucine-rich repeat receptor-like serine/threonine/tyrosine-protein kinase SOBIR1 [Arabidopsis thaliana]
AT3G28270	8.28e-10	-1.01222	down	uncharacterized protein [Arabidopsis thaliana]
AT3G47820	2.17e-08	-1.01392	down	unknown protein [Arabidopsis thaliana]
AT3G15030	1.07e-10	-1.02344	down	transcription factor TCP4 [Arabidopsis thaliana]
AT2G36430	5.54e-10	-1.0314	down	uncharacterized protein [Arabidopsis thaliana]
AT3G20600	4.51e-10	-1.0333	down	protein NDR1 [Arabidopsis thaliana]
AT3G45640	8.41e-05	-1.04127	down	mitogen-activated protein kinase 3 [Arabidopsis thaliana]
AT3G19660	0.00160213	-1.04299	down	uncharacterized protein [Arabidopsis thaliana]
AT4G23160	0.00109627	-1.04337	down	cysteine-rich receptor-like protein kinase 8 [Arabidopsis thaliana]
AT1G50740	0.00367804	-1.04741	down	transmembrane protein 14C [Arabidopsis thaliana]
AT5G63600	0.00820477	-1.04911	down	flavonol synthase 5 [Arabidopsis thaliana]
AT3G61280	3.26e-10	-1.05367	down	lipopolysaccharide-modifying domain-containing protein [Arabidopsis thaliana]
AT5G50160	2.07e-07	-1.05377	down	ferric reduction oxidase 8 [Arabidopsis thaliana]
AT1G19960	4.36e-12	-1.05505	down	uncharacterized protein [Arabidopsis thaliana]
AT1G73620	0.000291	-1.05569	down	pathogenesis-related thaumatin-like protein [Arabidopsis thaliana]
AT1G65486	0.00591425	-1.0592	down	uncharacterized protein [Arabidopsis thaliana]
AT1G67000	0.000375	-1.06239	down	probable receptor-like protein kinase [Arabidopsis thaliana]
AT2G36220	8.57e-08	-1.0674	down	uncharacterized protein [Arabidopsis thaliana]
AT5G35735	1.17e-05	-1.07018	down	putative auxin-responsive protein [Arabidopsis thaliana]
AT4G11280	0.00297565	-1.07472	down	1-aminocyclopropane-1-carboxylate synthase 6 [Arabidopsis thaliana]
AT4G16146	2.44e-09	-1.07498	down	cAMP-regulated phosphoprotein 19-related protein [Arabidopsis thaliana]
AT2G22500	5.67e-05	-1.07803	down	mitochondrial dicarboxylate carrier 1 [Arabidopsis thaliana]
AT4G30660	1.69e-09	-1.07974	down	putative low temperature and salt responsive protein [Arabidopsis thaliana]
AT2G38010	1.02e-09	-1.07998	down	Neutral/alkaline non-lysosomal ceramidase [Arabidopsis thaliana]
AT5G57220	0.00840027	-1.08016	down	cytochrome P450, family 81, subfamily F, polypeptide 2 [Arabidopsis thaliana]
AT2G40140	0.000175	-1.08326	down	zinc finger CCCH domain-containing protein 29 [Arabidopsis thaliana]
AT1G72920	0.00438951	-1.08761	down	Toll-Interleukin-Resistance domain-containing protein [Arabidopsis thaliana]
AT5G05190	0.00395136	-1.08859	down	uncharacterized protein [Arabidopsis thaliana]
AT4G39800	7.81e-10	-1.0896	down	myo-inositol-1-phosphate synthase 1 [Arabidopsis thaliana]
AT2G30750	0.00298371	-1.09197	down	cytochrome P450 71A12 [Arabidopsis thaliana]
AT5G26030	0.00169787	-1.09419	down	ferrochelatase 1 [Arabidopsis thaliana]
AT4G09020	7.49e-13	-1.09502	down	isoamylase 3 [Arabidopsis thaliana]
AT5G59550	8.57e-08	-1.10744	down	unnamed protein product [Arabidopsis thaliana]
AT4G18197	4.2e-08	-1.11295	down	purine permease 7 [Arabidopsis thaliana]
AT2G26190	1.5e-05	-1.11444	down	calmodulin-binding protein [Arabidopsis thaliana]
AT2G22190	1.37e-07	-1.11579	down	probable trehalose-phosphate phosphatase E [Arabidopsis thaliana]
AT5G26920	0.00236908	-1.11724	down	Cam-binding protein 60-like G [Arabidopsis thaliana]
AT3G52520	0.00427226	-1.11936	down	uncharacterized protein [Arabidopsis thaliana]
AT3G47640	1.39e-08	-1.12506	down	bHLH transcription factor POPEYE [Arabidopsis thaliana]
AT1G24140	0.000122	-1.12692	down	putative metalloproteinase [Arabidopsis thaliana]
AT5G66675	1.15e-08	-1.13308	down	uncharacterized protein [Arabidopsis thaliana]
AT2G18230	1.03e-13	-1.13749	down	soluble inorganic pyrophosphatase 2 [Arabidopsis thaliana]
AT3G57530	0.00278466	-1.13936	down	calcium-dependent protein kinase 32 [Arabidopsis thaliana]
AT1G13520	0.00103433	-1.14202	down	uncharacterized protein [Arabidopsis thaliana]
AT1G33610	5e-07	-1.14797	down	leucine-rich repeat (LRR) family protein [Arabidopsis thaliana]
AT5G19240	1.53e-06	-1.14849	down	At5g19240 [Arabidopsis thaliana]
AT4G34150	0.000776	-1.15453	down	calcium-dependent lipid-binding domain-containing protein [Arabidopsis thaliana]
AT3G15210	0.000292	-1.15622	down	ethylene-responsive transcription factor 4 [Arabidopsis thaliana]
AT4G01130	1.54e-08	-1.15802	down	GDSL esterase/lipase [Arabidopsis thaliana]
AT2G35658	0.00130853	-1.16133	down	uncharacterized protein [Arabidopsis thaliana]
AT1G76530	0.00336811	-1.1692	down	auxin efflux carrier family protein [Arabidopsis thaliana]
AT5G47910	0.00517998	-1.17094	down	respiratory burst oxidase-D [Arabidopsis thaliana]
AT5G22250	0.00423215	-1.17161	down	CCR4-associated factor 1B [Arabidopsis thaliana]
AT4G25480	5.5e-05	-1.17227	down	C-repeat binding factor 3 [Arabidopsis thaliana]
AT2G34650	7.93e-12	-1.18171	down	protein serine/threonine kinase PINOID [Arabidopsis thaliana]
AT5G64660	9.49e-08	-1.18434	down	putative ubiquitin-protein ligase CMPG2 [Arabidopsis thaliana]
AT1G72910	0.000292	-1.1877	down	Toll-Interleukin-Resistance domain-containing protein [Arabidopsis thaliana]
AT5G58310	2.4e-05	-1.18817	down	methyl esterase 18 [Arabidopsis thaliana]
AT2G28500	0.000546	-1.18844	down	LOB domain-containing protein 11 [Arabidopsis thaliana]
AT3G20440	1.08e-06	-1.19155	down	putative glycoside hydrolase [Arabidopsis thaliana]
AT1G07520	1.21e-06	-1.19226	down	F22G5.9 [Arabidopsis thaliana]
AT1G18300	0.00688093	-1.19241	down	nudix hydrolase 4 [Arabidopsis thaliana]
AT5G01550	0.000262	-1.1941	down	Lectin-domain containing receptor kinase A4.2 [Arabidopsis thaliana]
AT1G75040	0.00150493	-1.19713	down	pathogenesis-related protein 5 [Arabidopsis thaliana]
AT3G05730	0.00196244	-1.20908	down	defensin-like protein 205 [Arabidopsis thaliana]
AT4G02410	8.74e-16	-1.21748	down	L-type lectin-domain containing receptor kinase IV.3 [Arabidopsis thaliana]
AT4G10120	2.11e-07	-1.21833	down	probable sucrose-phosphate synthase 4 [Arabidopsis thaliana]
AT1G02360	0.00284533	-1.22397	down	putative chitinase [Arabidopsis thaliana]
AT4G27657	3.46e-05	-1.22418	down	uncharacterized protein [Arabidopsis thaliana]
AT4G23140	4.66e-06	-1.22444	down	cysteine-rich receptor-like protein kinase 6 [Arabidopsis thaliana]
AT1G58420	0.000333	-1.23126	down	uncharacterized protein [Arabidopsis thaliana]
AT2G30420	0.00780662	-1.23688	down	protein ENHANCER OF TRY AND CPC 2 [Arabidopsis thaliana]
AT5G64060	0.00484944	-1.24429	down	NAC domain containing protein 103 [Arabidopsis thaliana]
AT2G40095	7.95e-06	-1.24738	down	alpha/beta hydrolase related protein [Arabidopsis thaliana]
AT5G22545	0.00422634	-1.25629	down	uncharacterized protein [Arabidopsis thaliana]
AT4G29110	0.000205	-1.2637	down	uncharacterized protein [Arabidopsis thaliana]
AT1G56120	5.51e-05	-1.26521	down	Leucine-rich repeat transmembrane protein kinase [Arabidopsis thaliana]
AT1G20190	1.96e-07	-1.27209	down	Alpha-expansin 11 precursor [Arabidopsis lyrata subsp. lyrata]
AT5G64770	2.43e-09	-1.27454	down	root meristem growth factor 9 [Arabidopsis thaliana]
AT3G49530	1.25e-05	-1.27638	down	transcription factor NTL6 [Arabidopsis thaliana]
AT1G18570	1.8e-12	-1.28053	down	myb domain protein 51 [Arabidopsis thaliana]
AT4G30650	3.58e-17	-1.28359	down	putative low temperature and salt responsive protein [Arabidopsis thaliana]
AT4G23610	6.21e-07	-1.28431	down	late embryogenesis abundant hydroxyproline-rich glycoprotein [Arabidopsis thaliana]
AT3G20810	1.92e-17	-1.28543	down	jumonji-C domain-containing protein 30 [Arabidopsis thaliana]
AT4G23150	0.00103841	-1.29679	down	cysteine-rich receptor-like protein kinase 7 [Arabidopsis thaliana]
AT5G38250	0.00519469	-1.29744	down	Protein kinase family protein [Arabidopsis thaliana]
AT3G63160	6.84e-09	-1.29867	down	uncharacterized protein [Arabidopsis thaliana]
AT1G26380	8.81e-08	-1.29961	down	FAD-binding and BBE domain-containing protein [Arabidopsis thaliana]
AT4G24570	0.00315142	-1.31115	down	dicarboxylate carrier 2 [Arabidopsis thaliana]
AT2G30766	5.45e-05	-1.31203	down	uncharacterized protein [Arabidopsis thaliana]
AT1G29290	0.00404036	-1.31424	down	uncharacterized protein [Arabidopsis thaliana]
AT4G22780	0.00852711	-1.31874	down	ACT domain repeat 7 protein [Arabidopsis thaliana]
AT3G06890	0.00157443	-1.31894	down	uncharacterized protein [Arabidopsis thaliana]
AT1G80840	0.000347	-1.32677	down	putative WRKY transcription factor 40 [Arabidopsis thaliana]
AT5G27420	3.84e-06	-1.33771	down	E3 ubiquitin-protein ligase ATL31 [Arabidopsis thaliana]
AT2G01180	7.59e-08	-1.33875	down	lipid phosphate phosphatase 1 [Arabidopsis thaliana]
AT2G38470	2.33e-07	-1.33884	down	putative WRKY transcription factor 33 [Arabidopsis thaliana]
AT3G24900	1.68e-05	-1.33938	down	leucine-rich repeat disease resistance protein-like [Arabidopsis thaliana]
AT3G10720	0.000802	-1.34848	down	pectinesterase 25 [Arabidopsis thaliana]
AT4G10500	0.0029445	-1.35045	down	oxidoreductase, 2OG-Fe(II) oxygenase family protein [Arabidopsis thaliana]
AT5G52750	2.14e-08	-1.35741	down	heavy metal transport/detoxification domain-containing protein [Arabidopsis thaliana]
AT3G01440	5.26e-15	-1.36444	down	PsbQ-like protein 1 [Arabidopsis thaliana]
AT3G23250	0.0023137	-1.36501	down	myb domain protein 15 [Arabidopsis thaliana]
AT4G36550	5.58e-09	-1.37997	down	U-box domain-containing protein 5 [Arabidopsis thaliana]
AT2G27660	1.9e-08	-1.38907	down	cysteine/histidine-rich C1 domain-containing protein [Arabidopsis thaliana]
AT1G58225	9.92e-06	-1.38975	down	uncharacterized protein [Arabidopsis thaliana]
AT5G59670	1.49e-19	-1.3915	down	Leucine-rich repeat protein kinase family protein [Arabidopsis thaliana]
AT4G33985	7.78e-08	-1.39614	down	uncharacterized protein [Arabidopsis thaliana]
AT5G42040	0.00837103	-1.40719	down	26S proteasome non-ATPase regulatory subunit RPN12B [Arabidopsis thaliana]
AT1G11050	2.81e-11	-1.4095	down	protein kinase superfamily protein [Arabidopsis thaliana]
AT1G07050	2.31e-13	-1.42932	down	CCT motif family protein [Arabidopsis thaliana]
AT1G76960	3.28e-11	-1.43163	down	--
AT3G50930	4.47e-06	-1.43536	down	cytochrome BC1 synthesis [Arabidopsis thaliana]
AT5G12940	9.49e-08	-1.43897	down	leucine-rich repeat-containing protein [Arabidopsis thaliana]
AT2G33580	1.55e-07	-1.44049	down	LysM-containing receptor-like kinase [Arabidopsis thaliana]
AT3G10930	7.95e-06	-1.4407	down	uncharacterized protein [Arabidopsis thaliana]
AT4G18880	6.49e-12	-1.44315	down	heat stress transcription factor A-4a [Arabidopsis thaliana]
AT5G51920	0.000252	-1.45312	down	catalytic/ pyridoxal phosphate binding protein [Arabidopsis thaliana]
AT4G23810	2.07e-12	-1.45336	down	putative WRKY transcription factor 53 [Arabidopsis thaliana]
AT5G11920	7.11e-05	-1.45344	down	beta-fructofuranosidase, insoluble isoenzyme CWINV6 [Arabidopsis thaliana]
AT1G67980	5.06e-05	-1.48802	down	caffeoyl-CoA 3-O-methyltransferase [Arabidopsis thaliana]
AT4G18250	0.000311	-1.49192	down	putative receptor serine/threonine kinase [Arabidopsis thaliana]
AT1G26410	0.00988167	-1.49569	down	FAD-binding and BBE domain-containing protein [Arabidopsis thaliana]
AT1G65500	0.00655413	-1.51404	down	uncharacterized protein [Arabidopsis thaliana]
AT3G55980	2.12e-06	-1.52625	down	putative protein [Arabidopsis thaliana]
AT2G43000	1.55e-05	-1.527	down	NAC domain-containing protein 42 [Arabidopsis thaliana]
AT1G72360	4e-05	-1.52826	down	ethylene-responsive transcription factor ERF073 [Arabidopsis thaliana]
AT4G23180	6.13e-05	-1.53319	down	cysteine-rich receptor-like protein kinase 10 [Arabidopsis thaliana]
AT4G33560	0.00817117	-1.55038	down	Wound-responsive family protein [Arabidopsis thaliana]
AT1G26390	3.84e-05	-1.56827	down	FAD-binding Berberine family protein [Arabidopsis thaliana]
AT2G30020	0.00024	-1.57422	down	putative protein phosphatase 2C 25 [Arabidopsis thaliana]
AT5G67450	1.41e-08	-1.57896	down	zinc-finger protein 1 [Arabidopsis thaliana]
AT1G47400	2.21e-05	-1.58291	down	uncharacterized protein [Arabidopsis thaliana]
AT5G20630	5.88e-17	-1.59783	down	germin-like protein subfamily 3 member 3 [Arabidopsis thaliana]
AT2G24600	0.000406	-1.60682	down	Ankyrin repeat family protein [Arabidopsis thaliana]
AT1G47890	2.12e-06	-1.60696	down	receptor like protein 7 [Arabidopsis thaliana]
AT4G19970	0.00168645	-1.61806	down	uncharacterized protein [Arabidopsis thaliana]
AT2G46150	0.0025566	-1.61945	down	late embryogenesis abundant hydroxyproline-rich glycoprotein [Arabidopsis thaliana]
AT5G65070	0.00227397	-1.62113	down	protein MADS AFFECTING FLOWERING 4 [Arabidopsis thaliana]
AT2G14610	0.00125134	-1.63003	down	pathogenesis-related protein 1 [Arabidopsis thaliana]
AT1G14470	2.41e-13	-1.63545	down	pentatricopeptide repeat-containing protein [Arabidopsis thaliana]
AT2G39650	6.47e-12	-1.67289	down	uncharacterized protein [Arabidopsis thaliana]
AT1G13300	0.000384	-1.69075	down	protein HRS1 [Arabidopsis thaliana]
AT2G40610	1.9e-15	-1.69374	down	expansin A8 [Arabidopsis thaliana]
AT1G28370	6.9e-05	-1.69394	down	F3M18.20 [Arabidopsis thaliana]
AT1G31690	6.37e-06	-1.70297	down	copper amine oxidase family protein [Arabidopsis thaliana]
AT5G45340	1.73e-05	-1.70879	down	abscisic acid 8&apos;-hydroxylase 3 [Arabidopsis thaliana]
AT3G28580	3.14e-10	-1.71931	down	AAA-type ATPase family protein [Arabidopsis thaliana]
AT3G28510	1.54e-09	-1.7223	down	AAA-type ATPase family protein [Arabidopsis thaliana]
AT5G64870	1.51e-05	-1.72496	down	SPFH/Band 7/PHB domain-containing membrane-associated protein family [Arabidopsis thaliana]
AT5G66210	9.63e-06	-1.72716	down	calcium-dependent protein kinase 28 [Arabidopsis thaliana]
AT4G25490	1.03e-14	-1.72994	down	dehydration-responsive element-binding protein 1B [Arabidopsis thaliana]
AT5G47230	1.76e-08	-1.73656	down	ethylene responsive element binding factor 5 (ATERF5) [Arabidopsis thaliana]
AT4G11290	0.00167899	-1.73808	down	peroxidase 39 [Arabidopsis thaliana]
AT5G18470	2.12e-09	-1.74128	down	curculin-like (mannose-binding) lectin family protein [Arabidopsis thaliana]
Arabidopsis_thaliana_newGene_222	0.00191072	-1.76471	down	hypothetical protein CARUB_v10015041mg [Capsella rubella]
AT4G29780	0.000241	-1.76588	down	uncharacterized protein [Arabidopsis thaliana]
AT3G16660	0.000864	-1.79317	down	pollen Ole e 1 allergen and extensin family protein [Arabidopsis thaliana]
AT1G14540	0.000666	-1.82173	down	peroxidase 4 [Arabidopsis thaliana]
AT4G34380	0.000549	-1.82338	down	transducin/WD40 domain-containing protein [Arabidopsis thaliana]
AT5G52390	0.00431259	-1.83315	down	PAR1 protein [Arabidopsis thaliana]
AT1G19610	0.000109	-1.84968	down	defensin-like protein 19 [Arabidopsis thaliana]
AT1G66700	2.03e-07	-1.87367	down	SABATH family methyltransferase PXMT1 [Arabidopsis thaliana]
AT4G12490	0.000176	-1.92829	down	Bifunctional inhibitor/lipid-transfer protein/seed storage 2S albumin superfamily protein [Arabidopsis thaliana]
AT3G16670	1.89e-20	-1.93262	down	pollen Ole e 1 allergen and extensin family protein [Arabidopsis thaliana]
AT3G18250	1.39e-08	-1.9333	down	putative membrane lipoprotein [Arabidopsis thaliana]
AT2G36690	5.46e-05	-1.93921	down	2-oxoglutarate (2OG) and Fe(II)-dependent oxygenase superfamily protein [Arabidopsis thaliana]
AT4G17490	3.75e-11	-1.93973	down	unknown protein [Arabidopsis thaliana]
AT1G77120	0.000244	-1.94177	down	alcohol dehydrogenase 1 [Arabidopsis thaliana]
AT5G24540	0.00415576	-1.94605	down	beta glucosidase 31 [Arabidopsis thaliana]
AT2G16060	2.46e-06	-1.9731	down	non-symbiotic hemoglobin 1 [Arabidopsis thaliana]
AT3G54000	3.87e-10	-2.05587	down	uncharacterized protein [Arabidopsis thaliana]
AT4G23310	3.4e-09	-2.06895	down	putative cysteine-rich receptor-like protein kinase 23 [Arabidopsis thaliana]
AT3G44350	0.00360589	-2.07733	down	putative NAC domain-containing protein 61 [Arabidopsis thaliana]
AT3G43190	0.00189779	-2.09661	down	sucrose synthase 4 [Arabidopsis thaliana]
AT4G20000	2.3e-07	-2.09872	down	VQ motif-containing protein [Arabidopsis thaliana]
AT3G01960	2.25e-07	-2.11125	down	uncharacterized protein [Arabidopsis thaliana]
AT3G16360	0.00536383	-2.19221	down	histidine-containing phosphotransfer protein 4 [Arabidopsis thaliana]
AT5G44420	1.6e-05	-2.20471	down	ethylene- and jasmonate-responsive plant defensin [Arabidopsis thaliana]
AT4G30430	0.000616	-2.20995	down	tetraspanin9 [Arabidopsis thaliana]
AT5G40000	0.00298371	-2.22644	down	AAA-type ATPase family protein [Arabidopsis thaliana]
AT2G25440	1.67e-17	-2.23456	down	receptor like protein 20 [Arabidopsis thaliana]
AT1G57850	9.67e-05	-2.25876	down	Toll-Interleukin-Resistance domain-containing protein [Arabidopsis thaliana]
AT4G31020	0.000668	-2.26777	down	alpha/beta-Hydrolases superfamily protein [Arabidopsis thaliana]
AT5G47220	5.09e-09	-2.2888	down	ethylene-responsive transcription factor 2 [Arabidopsis thaliana]
AT2G14247	1.35e-12	-2.3577	down	uncharacterized protein [Arabidopsis thaliana]
AT3G02840	4.43e-09	-2.36726	down	uncharacterized protein [Arabidopsis thaliana]
AT4G22710	0.00262726	-2.395	down	cytochrome P450, family 706, subfamily A, polypeptide 2 [Arabidopsis thaliana]
AT2G39510	6.61e-07	-2.40856	down	nodulin MtN21-like transporter family protein [Arabidopsis thaliana]
AT4G22505	1.22e-10	-2.47094	down	Bifunctional inhibitor/lipid-transfer protein/seed storage 2S albumin superfamily protein [Arabidopsis thaliana]
AT2G17850	1.68e-06	-2.48436	down	rhodanese-like domain-containing protein 17 [Arabidopsis thaliana]
AT4G32280	0.00387558	-2.53834	down	auxin-responsive protein IAA29 [Arabidopsis thaliana]
AT1G65483	0.00248011	-2.54619	down	uncharacterized protein [Arabidopsis thaliana]
AT1G56240	4.27e-13	-2.56547	down	phloem protein 2-B13 [Arabidopsis thaliana]
AT4G22513	7.32e-08	-2.57958	down	protease inhibitor/seed storage/LTP family protein [Arabidopsis thaliana]
AT5G44430	1.05e-05	-2.5969	down	defensin-like protein [Arabidopsis thaliana]
AT1G18710	5.42e-12	-2.6291	down	myb domain protein 47 [Arabidopsis thaliana]
AT4G33070	6.44e-07	-2.65521	down	pyruvate decarboxylase 1 [Arabidopsis thaliana]
AT4G39675	7.36e-11	-2.66193	down	uncharacterized protein [Arabidopsis thaliana]
AT5G45070	0.00361997	-2.67183	down	protein PHLOEM PROTEIN 2-LIKE A8 [Arabidopsis thaliana]
AT1G26250	6.93e-05	-2.67539	down	hypothetical protein glysoja_005385 [Glycine soja]
AT4G29610	2.42e-14	-2.72736	down	cytidine/deoxycytidylate deaminase family protein [Arabidopsis thaliana]
AT5G38940	9.26e-07	-2.72771	down	germin-like protein subfamily 1 member 11 [Arabidopsis thaliana]
AT2G44240	8.54e-10	-2.75006	down	uncharacterized protein [Arabidopsis thaliana]
AT1G56250	0.00481455	-2.8661	down	F-box protein PP2-B14 [Arabidopsis thaliana]
AT1G13607	0.00288196	-2.86736	down	defensin-like protein 286 [Arabidopsis thaliana]
AT2G47520	0.00316989	-3.05462	down	ethylene-responsive transcription factor ERF071 [Arabidopsis thaliana]
AT2G26010	1.24e-05	-3.07151	down	plant defensin 1.3 [Arabidopsis thaliana]
AT1G49570	0.000963	-3.29135	down	peroxidase [Arabidopsis thaliana]
AT1G09090	2.61e-05	-3.33842	down	Respiratory burst oxidase-B [Arabidopsis thaliana]
AT5G19890	2.03e-12	-3.55886	down	peroxidase 59 [Arabidopsis thaliana]
AT1G50750	5.5e-09	-3.71346	down	plant mobile domain family protein [Arabidopsis thaliana]
AT2G17845	2.73e-05	-4.31076	down	Rossmann-fold NAD(P)-binding domain-containing protein [Arabidopsis thaliana]
AT5G66985	1.9e-06	-4.33731	down	uncharacterized protein [Arabidopsis thaliana]
AT1G67990	0.00769338	-4.50289	down	tapetum-specific methyltransferase 1 [Arabidopsis thaliana]
AT2G15780	0.0010589	-4.66576	down	Cupredoxin superfamily protein [Arabidopsis thaliana]
AT2G34390	6.8e-14	-4.70332	down	aquaporin NIP2-1 [Arabidopsis thaliana]
AT4G22485	0.000548	-4.81482	down	protease inhibitor/seed storage/LTP family protein [Arabidopsis thaliana]
